# Supplementary material for: Validation of carbon isotopologue distribution measurements by GC-MS and application to 13C-metabolic flux analysis of the tricarboxylic acid cycle in Brassica napus leaves
Source: Front Plant Sci. 2023 Jan 10;13:885051. doi: 10.3389/fpls.2022.885051 (PMC9871494; doi:10.3389/fpls.2022.885051)
Supplement: Supplementary file 1 [file DataSheet_1.zip › 12CSTANDARDS_ example_file.txt]

[Header]
Data File Name	C:\*****************\12CSTANDARDS1.qgd
[MS Quantitative Results]
# of IDs	178
ID#	Name	Area
1	PyruvateC1C3_MEOXTMSMINUSCH3_m0	135594
2	PyruvateC1C3_MEOXTMSMINUSCH3_m1	18488
3	PyruvateC1C3_MEOXTMSMINUSCH3_m2	5794
4	PyruvateC1C3_MEOXTMSMINUSCH3_m3	580
5	AlphaalanineC2C3_TMS_m0	2389333
6	AlphaalanineC2C3_TMS_m1	272979
7	AlphaalanineC2C3_TMS_m2	87888
8	ValineC1C2_2TMS_m0	480647
9	ValineC1C2_2TMS_m1	124225
10	ValineC1C2_2TMS_m2	49838
11	ValineC2C5_TMS_m0	3819854
12	ValineC2C5_TMS_m1	498329
13	ValineC2C5_TMS_m2	179219
14	ValineC2C5_TMS_m3	466330
15	ValineC2C5_TMS_m4	77701
16	Serine2C2C3_TMS_m0	93703
17	Serine2C2C3_TMS_m1	15184
18	Serine2C2C3_TMS_m2	4397
19	LeucineC2C6_TMS_m0	3956931
20	LeucineC2C6_TMS_m1	582578
21	LeucineC2C6_TMS_m2	169842
22	LeucineC2C6_TMS_m3	17891
23	LeucineC2C6_TMS_m4	1262
24	LeucineC2C6_TMS_m5	5152
25	IsoleucineC2C6_TMS_m0	3715288
26	IsoleucineC2C6_TMS_m1	549115
27	IsoleucineC2C6_TMS_m2	165548
28	IsoleucineC2C6_TMS_m3	18307
29	IsoleucineC2C6_TMS_m4	2588
30	IsoleucineC2C6_TMS_m5	22700
31	ProlineC2C5_TMS_m0	3672833
32	ProlineC2C5_TMS_m1	539344
33	ProlineC2C5_TMS_m2	142237
34	ProlineC2C5_TMS_m3	16314
35	ProlineC2C5_TMS_m4	82017
36	GlycineC2_2TMS_m0	1606655
37	GlycineC2_2TMS_m1	310450
38	SuccinateC1C4_2TMSMINUSCH3_m0	149873
39	SuccinateC1C4_2TMSMINUSCH3_m1	28803
40	SuccinateC1C4_2TMSMINUSCH3_m2	15983
41	SuccinateC1C4_2TMSMINUSCH3_m3	537
42	SuccinateC1C4_2TMSMINUSCH3_m4	113
43	FumarateC1C4_2TMSMINUSCH3_m0	651515
44	FumarateC1C4_2TMSMINUSCH3_m1	139695
45	FumarateC1C4_2TMSMINUSCH3_m2	57056
46	FumarateC1C4_2TMSMINUSCH3_m3	8022
47	FumarateC1C4_2TMSMINUSCH3_m4	1310
48	Serine3C2C3_2TMS_m0	652498
49	Serine3C2C3_2TMS_m1	129782
50	Serine3C2C3_2TMS_m2	55190
51	Serine3C1C2_2TMS_m0	328185
52	Serine3C1C2_2TMS_m1	65678
53	Serine3C1C2_2TMS_m2	28289
54	ThreonineC2C4_3TMS_m0	739648
55	ThreonineC2C4_3TMS_m1	740959
56	ThreonineC2C4_3TMS_m2	186770
57	ThreonineC2C4_3TMS_m3	80860
58	Aspartate2C2C4_TMS_m0	115347
59	Aspartate2C2C4_TMS_m1	18717
60	Aspartate2C2C4_TMS_m2	430441
61	Aspartate2C2C4_TMS_m3	71476
62	BetaalanineC1C3_3TMSMINUSCH3_m0	429760
63	BetaalanineC1C3_3TMSMINUSCH3_m1	115569
64	BetaalanineC1C3_3TMSMINUSCH3_m2	57623
65	BetaalanineC1C3_3TMSMINUSCH3_m3	11109
66	MalateC1C4_3TMSMINUSCH3_m0	48411
67	MalateC1C4_3TMSMINUSCH3_m1	13588
68	MalateC1C4_3TMSMINUSCH3_m2	8699
69	MalateC1C4_3TMSMINUSCH3_m3	1850
70	MalateC1C4_3TMSMINUSCH3_m4	309
71	MalateC2C4_2TMS_m0	318732
72	MalateC2C4_2TMS_m1	62505
73	MalateC2C4_2TMS_m2	29013
74	MalateC2C4_2TMS_m3	4329
75	MethionineC2C5_TMS_m0	2056281
76	MethionineC2C5_TMS_m1	288596
77	MethionineC2C5_TMS_m2	177695
78	MethionineC2C5_TMS_m3	20900
79	MethionineC2C5_TMS_m4	5606
80	Aspartate3C2C4_2TMS_m0	2393833
81	Aspartate3C2C4_2TMS_m1	495572
82	Aspartate3C2C4_2TMS_m2	206533
83	Aspartate3C2C4_2TMS_m3	35516
84	GlutamateC2C5_2TMS_m0	1624083
85	GlutamateC2C5_2TMS_m1	351324
86	GlutamateC2C5_2TMS_m2	140795
87	GlutamateC2C5_2TMS_m3	23455
88	GlutamateC2C5_2TMS_m4	3403
89	PhenylalanineC1C2_TMS_m0	909151
90	PhenylalanineC1C2_TMS_m1	170660
91	PhenylalanineC1C2_TMS_m2	78156
92	PhenylalanineC2C9_TMS_m0	682072
93	PhenylalanineC2C9_TMS_m1	120208
94	PhenylalanineC2C9_TMS_m2	32298
95	PhenylalanineC2C9_TMS_m3	4716
96	PhenylalanineC2C9_TMS_m4	315
97	PhenylalanineC2C9_TMS_m5	46
98	PhenylalanineC2C9_TMS_m6	253
99	PhenylalanineC2C9_TMS_m7	141
100	PhenylalanineC2C9_TMS_m8	390
101	Asparagine3C2C4_2TMS_m0	333289
102	Asparagine3C2C4_2TMS_m1	73869
103	Asparagine3C2C4_2TMS_m2	31435
104	Asparagine3C2C4_2TMS_m3	3997
105	Asparagine2C2C4_TMS_m0
106	Asparagine2C2C4_TMS_m1	169
107	Asparagine2C2C4_TMS_m2	491
108	Asparagine2C2C4_TMS_m3	342
109	Adonitol (5TMS) exp
110	Xylitol (5TMS) exp
111	GlutamineC2C5_2TMS_m0	176915
112	GlutamineC2C5_2TMS_m1	34514
113	GlutamineC2C5_2TMS_m2	12605
114	GlutamineC2C5_2TMS_m3	2155
115	GlutamineC2C5_2TMS_m4	520
116	OrnithineC1C5_4TMS_m0	102190
117	OrnithineC1C5_4TMS_m1	39883
118	OrnithineC1C5_4TMS_m2	22187
119	OrnithineC1C5_4TMS_m3	5667
120	OrnithineC1C5_4TMS_m4	1683
121	OrnithineC1C5_4TMS_m5	379
122	CitrateC1C6_4TMSMINUSCH3_m0	83683
123	CitrateC1C6_4TMSMINUSCH3_m1	31032
124	CitrateC1C6_4TMSMINUSCH3_m2	19716
125	CitrateC1C6_4TMSMINUSCH3_m3	5348
126	CitrateC1C6_4TMSMINUSCH3_m4	972
127	CitrateC1C6_4TMSMINUSCH3_m5	317
128	CitrateC1C6_4TMSMINUSCH3_m6	118
129	CitrateC1C5_2TMS_m0	1321949
130	CitrateC1C5_2TMS_m1	290696
131	CitrateC1C5_2TMS_m2	124265
132	CitrateC1C5_2TMS_m3	17845
133	CitrateC1C5_2TMS_m4	6582
134	CitrateC1C5_2TMS_m5	1345
135	LysineC2C6_3TMS_m0	594643
136	LysineC2C6_3TMS_m1	185665
137	LysineC2C6_3TMS_m2	52295
138	LysineC2C6_3TMS_m3	9821
139	LysineC2C6_3TMS_m4	2023
140	LysineC2C6_3TMS_m5	711
141	TyrosineC1C2_2TMS_m0	4577589
142	TyrosineC1C2_2TMS_m1	913679
143	TyrosineC1C2_2TMS_m2	402894
144	TyrosineC2C9_2TMS_m0	579949
145	TyrosineC2C9_2TMS_m1	155586
146	TyrosineC2C9_2TMS_m2	55760
147	TyrosineC2C9_2TMS_m3	12080
148	TyrosineC2C9_2TMS_m4	1803
149	TyrosineC2C9_2TMS_m5	232
150	TyrosineC2C9_2TMS_m6	11
151	TyrosineC2C9_2TMS_m7	371
152	TyrosineC2C9_2TMS_m8	41
153	Tryptophan2C1C2_2TMS_m0	341990
154	Tryptophan2C1C2_2TMS_m1	94140
155	Tryptophan2C1C2_2TMS_m2	30413
156	Tryptophan2C3C11__m0	276776
157	Tryptophan2C3C11__m1	45564
158	Tryptophan2C3C11__m2	58485
159	Tryptophan2C3C11__m3	13018
160	Tryptophan2C3C11__m4	2296
161	Tryptophan2C3C11__m5	873
162	Tryptophan2C3C11__m6	144
163	Tryptophan2C3C11__m7	86
164	Tryptophan2C3C11__m8	75
165	Tryptophan2C3C11__m9	247
166	Tryptophan3C1C2_2TMS_m0	11512
167	Tryptophan3C1C2_2TMS_m1	2583
168	Tryptophan3C1C2_2TMS_m2	992
169	Tryptophan3C3C11_TMS_m0	324007
170	Tryptophan3C3C11_TMS_m1	59369
171	Tryptophan3C3C11_TMS_m2	17613
172	Tryptophan3C3C11_TMS_m3	2246
173	Tryptophan3C3C11_TMS_m4	360
174	Tryptophan3C3C11_TMS_m5	1453
175	Tryptophan3C3C11_TMS_m6	751
176	Tryptophan3C3C11_TMS_m7	61
177	Tryptophan3C3C11_TMS_m8	32
178	Tryptophan3C3C11_TMS_m9	57
