# Supplementary material for: Validation of carbon isotopologue distribution measurements by GC-MS and application to 13C-metabolic flux analysis of the tricarboxylic acid cycle in Brassica napus leaves
Source: Front Plant Sci. 2023 Jan 10;13:885051. doi: 10.3389/fpls.2022.885051 (PMC9871494; doi:10.3389/fpls.2022.885051)
Supplement: Supplementary file 1 [file DataSheet_1.zip › Derivatives.dat]

name	formula
TMS	C3H9Si
2TMS	C6H18Si2
3TMS	C9H27Si3
4TMS	C12H36Si4
4TMSMINUSCH3	C11H33Si4
3TMSMINUSCH3	C8H24Si3
2TMSMINUSCH3	C5H15Si2
MEOXTMSMINUSCH3	C3H9NOSi
