# Supplementary material for: Validation of carbon isotopologue distribution measurements by GC-MS and application to 13C-metabolic flux analysis of the tricarboxylic acid cycle in Brassica napus leaves
Source: Front Plant Sci. 2023 Jan 10;13:885051. doi: 10.3389/fpls.2022.885051 (PMC9871494; doi:10.3389/fpls.2022.885051)
Supplement: Supplementary file 1 [file DataSheet_1.zip › Isotopes.dat]

element	mass	abundance
H	1.0078250322	0.999885
H	2.0141017781	0.000115
C	12.0	0.9893
C	13.003354835	0.0107
N	14.003074004	0.99636
N	15.000108899	0.00364
O	15.99491462	0.99757
O	16.999131757	0.00038
O	17.999159613	0.00205
Si	27.976926535	0.92223
Si	28.976494665	0.04685
Si	29.9737701	0.03092
P	30.973761998	1.0
S	31.972071174	0.9499
S	32.971458910	0.0075
S	33.9678670	0.0425
S	35.	0.
S	35.967081	0.0001
