# Supplementary material for: Validation of carbon isotopologue distribution measurements by GC-MS and application to 13C-metabolic flux analysis of the tricarboxylic acid cycle in Brassica napus leaves
Source: Front Plant Sci. 2023 Jan 10;13:885051. doi: 10.3389/fpls.2022.885051 (PMC9871494; doi:10.3389/fpls.2022.885051)
Supplement: Supplementary file 1 [file DataSheet_1.zip › Metabolites.dat]

name	formula	charge
BetaalanineC1C3	C3H7NO2	1
AlphaalanineC2C3	C2H5N	1
Asparagine2C2C4	C3H6N2O	1
Asparagine3C2C4	C3H5N2O	1
Aspartate2C2C4	C3H5NO2	1
Aspartate3C2C4	C3H4NO2	1
CitrateC1C5	C5H4O4	1
CitrateC1C6	C6H4O7	1
FumarateC1C4	C4H2O4	1
GlutamateC2C5	C4H6NO2	1
GlutamineC2C5	C4H7N2O	1
GlycineC2	C1H2N	1
IsoleucineC2C6	C5H11N	1
LeucineC2C6	C5H11N	1
LysineC2C6	C5H10N2	1
MalateC1C4	C4H3O5	1
MalateC2C4	C3H3O3	1
MethionineC2C5	C4H9NS	1
OrnithineC1C5	C5H8N2O2	1
PhenylalanineC1C2	C2H2NO2	1
PhenylalanineC2C9	C8H9N	1
ProlineC2C5	C4H7N	1
PyruvateC1C3	C3H3O2	1
Serine2C2C3	C2H5NO	1
Serine3C1C2	C2H2NO2	1
Serine3C2C3	C2H6NO	1
SuccinateC1C4	C4H4O4	1
Threonine3C2C4	C3H5NO2	1
ThreonineC1C2	C2H2NO	1
ThreonineC2C4	C3H6NO	1
Tryptophan2C1C2	C2H2NO2	1
Tryptophan2C3C11	C9H8N	1
Tryptophan3C1C2	C2H2NO2	1
Tryptophan3C3C11	C9H8N	1
TyrosineC1C2	C2H2NO2	1
TyrosineC2C9	C8H8NO	1
ValineC1C2	C2H2NO2	1
ValineC2C5	C4H9N	1
