# Supplementary material for: Validation of carbon isotopologue distribution measurements by GC-MS and application to 13C-metabolic flux analysis of the tricarboxylic acid cycle in Brassica napus leaves
Source: Front Plant Sci. 2023 Jan 10;13:885051. doi: 10.3389/fpls.2022.885051 (PMC9871494; doi:10.3389/fpls.2022.885051)
Supplement: Supplementary file 2 [file DataSheet_2.zip]

Archive with 1 entries (1 files):
- Supplementary_Figures.docx
