# Supplementary material for: Validation of carbon isotopologue distribution measurements by GC-MS and application to 13C-metabolic flux analysis of the tricarboxylic acid cycle in Brassica napus leaves
Source: Front Plant Sci. 2023 Jan 10;13:885051. doi: 10.3389/fpls.2022.885051 (PMC9871494; doi:10.3389/fpls.2022.885051)
Supplement: Supplementary file 3 [file Table_1.xlsx]

## Sheet: Elution times
Table S1. Elution times of the standards with the GC-MS analytical method
Compounds	Retention time (min)	Retention Index (Alcanes)
Pyruvate(1MEOX)(1TMS)	7.114	1059
α-Alanine(2TMS)	8.150	1111
Valine(2TMS)	10.133	1226
Serine (2TMS)	10.767	1266
Leucine(2TMS)	11.025	1282
Isoleucine(2TMS)	11.352	1304
Proline(2TMS)	11.380	1305
Glycine (3TMS)	11.536	1316
Succinate(2TMS)	11.586	1320
Fumarate(2TMS)	12.046	1352
Serine(3TMS)	12.359	1374
Threonine(3TMS)	12.744	1401
Aspartate(2TMS)	13.131	1431
β-Alaninebeta(3TMS)	13.222	1438
Malate(3TMS)	14.062	1502
Methionine(2TMS)	14.419	1531
Aspartate(3TMS)	14.459	1534
Glutamate(3TMS)	15.647	1633
Phenylalanine(2TMS)	15.730	1640
Adonitol (5TMS)	17.021	1752
Citrate(4TMS)	18.193	1842
Lysine(4TMS)	19.723	1938
Tyrosine(3TMS)	20.003	1954
Tryptophan(2TMS)	24.889	2205
