# Supplementary material for: Validation of carbon isotopologue distribution measurements by GC-MS and application to 13C-metabolic flux analysis of the tricarboxylic acid cycle in Brassica napus leaves
Source: Front Plant Sci. 2023 Jan 10;13:885051. doi: 10.3389/fpls.2022.885051 (PMC9871494; doi:10.3389/fpls.2022.885051)
Supplement: Supplementary file 4 [file Table_2.xlsx]

## Sheet: 13Cpyruvate_isocor_outputs
Table S2. CIDs and Mean 13C enrichment from the U-13C-pyruvate experiment, expressed as fractions (isocor outputs).
condition	time	replicate	sample	metabolite	derivative	isotopologue	isotopic_inchi	area	corrected_area	isotopologue_fraction	residuum	mean_enrichment
dark	0	A	pyr1bis	PyruvateC1C3	MEOXTMSMINUSCH3	0	/a(C3+0)	16468	19356.5	0.617711	0.00204821	0.378199
dark	0	A	pyr1bis	PyruvateC1C3	MEOXTMSMINUSCH3	1	/a(C1+1),(C2+0)	1662	0	0	-0.0159463	0.378199
dark	0	A	pyr1bis	PyruvateC1C3	MEOXTMSMINUSCH3	2	/a(C2+1),(C1+0)	1396	384.466	0.0122692	0.000321941	0.378199
dark	0	A	pyr1bis	PyruvateC1C3	MEOXTMSMINUSCH3	3	/a(C3+1)	9973	11594.9	0.37002	-4.87048e-06	0.378199
dark	0	A	pyr1bis	AlphaalanineC2C3	TMS	0	/a(C2+0)	99406	114342	0.981101	0	0.0180157
dark	0	A	pyr1bis	AlphaalanineC2C3	TMS	1	/a(C1+1),(C1+0)	11163	205.801	0.00176585	0	0.0180157
dark	0	A	pyr1bis	AlphaalanineC2C3	TMS	2	/a(C2+1)	5537	1996.74	0.0171327	7.83331e-18	0.0180157
dark	0	A	pyr1bis	GlycineC2	2TMS	0	/a(C1+0)	14284	18161.5	1	0.00257302	0
dark	0	A	pyr1bis	GlycineC2	2TMS	1	/a(C1+1)	2376	0	0	-0.0140399	0
dark	0	A	pyr1bis	SuccinateC1C4	2TMSMINUSCH3	0	/a(C4+0)	55251	72104.2	0.999199	0.0034471	0.000600638
dark	0	A	pyr1bis	SuccinateC1C4	2TMSMINUSCH3	1	/a(C1+1),(C3+0)	10159	0	0	-0.013945	0.000600638
dark	0	A	pyr1bis	SuccinateC1C4	2TMSMINUSCH3	2	/a(C2+1),(C2+0)	4624	0	0	-0.00672429	0.000600638
dark	0	A	pyr1bis	SuccinateC1C4	2TMSMINUSCH3	3	/a(C3+1),(C1+0)	772	57.791	0.000800851	0.000414282	0.000600638
dark	0	A	pyr1bis	SuccinateC1C4	2TMSMINUSCH3	4	/a(C4+1)	61	0	0	-0.00120369	0.000600638
dark	0	A	pyr1bis	FumarateC1C4	2TMSMINUSCH3	0	/a(C4+0)	11322	14722.7	0.985366	0.00603852	0.0113288
dark	0	A	pyr1bis	FumarateC1C4	2TMSMINUSCH3	1	/a(C1+1),(C3+0)	1837	0	0	-0.0301655	0.0113288
dark	0	A	pyr1bis	FumarateC1C4	2TMSMINUSCH3	2	/a(C2+1),(C2+0)	1133	98.7702	0.00661053	0.00112066	0.0113288
dark	0	A	pyr1bis	FumarateC1C4	2TMSMINUSCH3	3	/a(C3+1),(C1+0)	118	0	0	-0.00287902	0.0113288
dark	0	A	pyr1bis	FumarateC1C4	2TMSMINUSCH3	4	/a(C4+1)	129	119.883	0.00802357	0.000115296	0.0113288
dark	0	A	pyr1bis	Serine3C2C3	2TMS	0	/a(C2+0)	133886	173062	0.994789	8.35381e-05	0.00260568
dark	0	A	pyr1bis	Serine3C2C3	2TMS	1	/a(C1+1),(C1+0)	26850	906.615	0.00521137	0.00031282	0.00260568
dark	0	A	pyr1bis	Serine3C2C3	2TMS	2	/a(C2+1)	11223	0	0	-0.00169913	0.00260568
dark	0	A	pyr1bis	Serine3C1C2	2TMS	0	/a(C2+0)	74113	95893.4	0.995491	0.000896492	0.00450905
dark	0	A	pyr1bis	Serine3C1C2	2TMS	1	/a(C1+1),(C1+0)	13990	0	0	-0.00464288	0.00450905
dark	0	A	pyr1bis	Serine3C1C2	2TMS	2	/a(C2+1)	6793	434.347	0.00450905	9.34584e-05	0.00450905
dark	0	A	pyr1bis	MalateC1C4	3TMSMINUSCH3	0	/a(C4+0)	77710	114276	0.977432	0.0009251	0.005642
dark	0	A	pyr1bis	MalateC1C4	3TMSMINUSCH3	1	/a(C1+1),(C3+0)	24577	2638.54	0.022568	0.00430597	0.005642
dark	0	A	pyr1bis	MalateC1C4	3TMSMINUSCH3	2	/a(C2+1),(C2+0)	10321	0	0	-0.0140658	0.005642
dark	0	A	pyr1bis	MalateC1C4	3TMSMINUSCH3	3	/a(C3+1),(C1+0)	2231	0	0	-0.00274776	0.005642
dark	0	A	pyr1bis	MalateC1C4	3TMSMINUSCH3	4	/a(C4+1)	540	0	0	-0.000760041	0.005642
dark	0	A	pyr1bis	MalateC2C4	2TMS	0	/a(C3+0)	513431	671515	0.994065	-8.64546e-06	0.00251212
dark	0	A	pyr1bis	MalateC2C4	2TMS	1	/a(C1+1),(C2+0)	106249	2927.83	0.00433416	3.09785e-05	0.00251212
dark	0	A	pyr1bis	MalateC2C4	2TMS	2	/a(C2+1),(C1+0)	47856	1081.58	0.0016011	0.000104006	0.00251212
dark	0	A	pyr1bis	MalateC2C4	2TMS	3	/a(C3+1)	6259	0	0	-0.000575035	0.00251212
dark	0	A	pyr1bis	Aspartate3C2C4	2TMS	0	/a(C3+0)	275342	359994	0.995749	0.00131208	0.00425127
dark	0	A	pyr1bis	Aspartate3C2C4	2TMS	1	/a(C1+1),(C2+0)	54636	0	0	-0.00546229	0.00425127
dark	0	A	pyr1bis	Aspartate3C2C4	2TMS	2	/a(C2+1),(C1+0)	23811	0	0	-0.00210936	0.00425127
dark	0	A	pyr1bis	Aspartate3C2C4	2TMS	3	/a(C3+1)	4545	1536.97	0.00425127	6.53587e-05	0.00425127
dark	0	A	pyr1bis	GlutamateC2C5	2TMS	0	/a(C4+0)	518892	687008	0.996323	6.52672e-05	0.00123464
dark	0	A	pyr1bis	GlutamateC2C5	2TMS	1	/a(C1+1),(C3+0)	114450	2245.14	0.00325598	0.000287127	0.00123464
dark	0	A	pyr1bis	GlutamateC2C5	2TMS	2	/a(C2+1),(C2+0)	46876	0	0	-0.00139404	0.00123464
dark	0	A	pyr1bis	GlutamateC2C5	2TMS	3	/a(C3+1),(C1+0)	6977	0	0	2.26732e-06	0.00123464
dark	0	A	pyr1bis	GlutamateC2C5	2TMS	4	/a(C4+1)	1449	290.051	0.000420642	7.5603e-07	0.00123464
dark	0	A	pyr1bis	CitrateC1C6	4TMSMINUSCH3	0	/a(C6+0)	111371	186854	0.991988	0.00627525	0.00285899
dark	0	A	pyr1bis	CitrateC1C6	4TMSMINUSCH3	1	/a(C1+1),(C5+0)	40407	0	0	-0.0162677	0.00285899
dark	0	A	pyr1bis	CitrateC1C6	4TMSMINUSCH3	2	/a(C2+1),(C4+0)	25346	1447.58	0.00768506	0.0013169	0.00285899
dark	0	A	pyr1bis	CitrateC1C6	4TMSMINUSCH3	3	/a(C3+1),(C3+0)	6417	0	0	-0.00256258	0.00285899
dark	0	A	pyr1bis	CitrateC1C6	4TMSMINUSCH3	4	/a(C4+1),(C2+0)	2098	0	0	-0.00015792	0.00285899
dark	0	A	pyr1bis	CitrateC1C6	4TMSMINUSCH3	5	/a(C5+1),(C1+0)	458	33.8373	0.000179638	1.05783e-05	0.00285899
dark	0	A	pyr1bis	CitrateC1C6	4TMSMINUSCH3	6	/a(C6+1)	114	27.8029	0.000147603	-3.43995e-07	0.00285899
dark	0	A	pyr1bis	CitrateC1C5	2TMS	0	/a(C5+0)	1628239	2.18071e+06	0.997416	0.000274354	0.00169794
dark	0	A	pyr1bis	CitrateC1C5	2TMS	1	/a(C1+1),(C4+0)	362941	0	0	-0.00123206	0.00169794
dark	0	A	pyr1bis	CitrateC1C5	2TMS	2	/a(C2+1),(C3+0)	159276	1126.21	0.000515107	2.4463e-05	0.00169794
dark	0	A	pyr1bis	CitrateC1C5	2TMS	3	/a(C3+1),(C2+0)	25616	1781.8	0.000814965	1.06384e-06	0.00169794
dark	0	A	pyr1bis	CitrateC1C5	2TMS	4	/a(C4+1),(C1+0)	6991	2740.93	0.00125365	4.68361e-06	0.00169794
dark	0	A	pyr1bis	CitrateC1C5	2TMS	5	/a(C5+1)	928	0	0	-2.57962e-05	0.00169794
dark	0	B	pyr7bis	PyruvateC1C3	MEOXTMSMINUSCH3	0	/a(C3+0)	16754	19672.8	0.663949	0.0028159	0.336051
dark	0	B	pyr7bis	PyruvateC1C3	MEOXTMSMINUSCH3	1	/a(C1+1),(C2+0)	1595	0	0	-0.0203167	0.336051
dark	0	B	pyr7bis	PyruvateC1C3	MEOXTMSMINUSCH3	2	/a(C2+1),(C1+0)	917	0	0	-0.00405105	0.336051
dark	0	B	pyr7bis	PyruvateC1C3	MEOXTMSMINUSCH3	3	/a(C3+1)	8547	9957.2	0.336051	0.000128718	0.336051
dark	0	B	pyr7bis	AlphaalanineC2C3	TMS	0	/a(C2+0)	107357	123472	0.980445	-1.15883e-16	0.0123155
dark	0	B	pyr7bis	AlphaalanineC2C3	TMS	1	/a(C1+1),(C1+0)	13422	1823.42	0.0144791	-1.44854e-17	0.0123155
dark	0	B	pyr7bis	AlphaalanineC2C3	TMS	2	/a(C2+1)	4795	639.234	0.00507591	-7.2427e-18	0.0123155
dark	0	B	pyr7bis	GlycineC2	2TMS	0	/a(C1+0)	13834	17642.2	0.999299	-1.11056e-16	0.000700918
dark	0	B	pyr7bis	GlycineC2	2TMS	1	/a(C1+1)	2545	12.3744	0.000700918	-1.11056e-16	0.000700918
dark	0	B	pyr7bis	SuccinateC1C4	2TMSMINUSCH3	0	/a(C4+0)	43997	57626.6	0.994942	0.000606874	0.00274731
dark	0	B	pyr7bis	SuccinateC1C4	2TMSMINUSCH3	1	/a(C1+1),(C3+0)	8734	0	0	-0.00311241	0.00274731
dark	0	B	pyr7bis	SuccinateC1C4	2TMSMINUSCH3	2	/a(C2+1),(C2+0)	4331	267.647	0.00462102	0.000876238	0.00274731
dark	0	B	pyr7bis	SuccinateC1C4	2TMSMINUSCH3	3	/a(C3+1),(C1+0)	334	0	0	-0.00455562	0.00274731
dark	0	B	pyr7bis	SuccinateC1C4	2TMSMINUSCH3	4	/a(C4+1)	159	25.2995	0.000436804	0.000182801	0.00274731
dark	0	B	pyr7bis	FumarateC1C4	2TMSMINUSCH3	0	/a(C4+0)	22678	29690.9	0.9789	0.000592727	0.00687769
dark	0	B	pyr7bis	FumarateC1C4	2TMSMINUSCH3	1	/a(C1+1),(C3+0)	5094	575.183	0.0189636	0.00226225	0.00687769
dark	0	B	pyr7bis	FumarateC1C4	2TMSMINUSCH3	2	/a(C2+1),(C2+0)	1849	0	0	-0.0111501	0.00687769
dark	0	B	pyr7bis	FumarateC1C4	2TMSMINUSCH3	3	/a(C3+1),(C1+0)	287	0	0	-0.00139711	0.00687769
dark	0	B	pyr7bis	FumarateC1C4	2TMSMINUSCH3	4	/a(C4+1)	114	64.811	0.0021368	6.30012e-05	0.00687769
dark	0	B	pyr7bis	Serine3C2C3	2TMS	0	/a(C2+0)	122136	157873	0.997629	0.000112815	0.00118548
dark	0	B	pyr7bis	Serine3C2C3	2TMS	1	/a(C1+1),(C1+0)	24160	375.201	0.00237097	0.000422451	0.00118548
dark	0	B	pyr7bis	Serine3C2C3	2TMS	2	/a(C2+1)	10081	0	0	-0.0022946	0.00118548
dark	0	B	pyr7bis	Serine3C1C2	2TMS	0	/a(C2+0)	65526	84858.5	0.985131	8.08365e-05	0.00743468
dark	0	B	pyr7bis	Serine3C1C2	2TMS	1	/a(C1+1),(C1+0)	13780	1280.84	0.0148694	0.000290352	0.00743468
dark	0	B	pyr7bis	Serine3C1C2	2TMS	2	/a(C2+1)	5754	0	0	-0.00157777	0.00743468
dark	0	B	pyr7bis	MalateC1C4	3TMSMINUSCH3	0	/a(C4+0)	96957	141653	0.995148	0.00561908	0.00419878
dark	0	B	pyr7bis	MalateC1C4	3TMSMINUSCH3	1	/a(C1+1),(C3+0)	25340	0	0	-0.016322	0.00419878
dark	0	B	pyr7bis	MalateC1C4	3TMSMINUSCH3	2	/a(C2+1),(C2+0)	13308	0	0	-0.00635256	0.00419878
dark	0	B	pyr7bis	MalateC1C4	3TMSMINUSCH3	3	/a(C3+1),(C1+0)	3128	371.836	0.00261224	0.000197497	0.00419878
dark	0	B	pyr7bis	MalateC1C4	3TMSMINUSCH3	4	/a(C4+1)	1000	318.792	0.0022396	-4.00689e-06	0.00419878
dark	0	B	pyr7bis	MalateC2C4	2TMS	0	/a(C3+0)	641135	838363	0.971453	-1.45218e-05	0.010614
dark	0	B	pyr7bis	MalateC2C4	2TMS	1	/a(C1+1),(C2+0)	146594	21793.2	0.0252528	5.20347e-05	0.010614
dark	0	B	pyr7bis	MalateC2C4	2TMS	2	/a(C2+1),(C1+0)	63629	2843.25	0.00329462	0.0001747	0.010614
dark	0	B	pyr7bis	MalateC2C4	2TMS	3	/a(C3+1)	8906	0	0	-0.000965887	0.010614
dark	0	B	pyr7bis	Aspartate3C2C4	2TMS	0	/a(C3+0)	204818	267844	0.995671	0.00114941	0.0043286
dark	0	B	pyr7bis	Aspartate3C2C4	2TMS	1	/a(C1+1),(C2+0)	40866	0	0	-0.00465101	0.0043286
dark	0	B	pyr7bis	Aspartate3C2C4	2TMS	2	/a(C2+1),(C1+0)	17703	0	0	-0.00215839	0.0043286
dark	0	B	pyr7bis	Aspartate3C2C4	2TMS	3	/a(C3+1)	3398	1164.43	0.0043286	6.65921e-05	0.0043286
dark	0	B	pyr7bis	GlutamateC2C5	2TMS	0	/a(C4+0)	367957	486923	0.994589	0.000474461	0.00315215
dark	0	B	pyr7bis	GlutamateC2C5	2TMS	1	/a(C1+1),(C3+0)	78721	0	0	-0.00220759	0.00315215
dark	0	B	pyr7bis	GlutamateC2C5	2TMS	2	/a(C2+1),(C2+0)	35046	1774.19	0.00362396	4.85366e-05	0.00315215
dark	0	B	pyr7bis	GlutamateC2C5	2TMS	3	/a(C3+1),(C1+0)	5767	874.813	0.00178689	1.37915e-05	0.00315215
dark	0	B	pyr7bis	GlutamateC2C5	2TMS	4	/a(C4+1)	1058	0	0	-7.84022e-05	0.00315215
dark	0	B	pyr7bis	CitrateC1C6	4TMSMINUSCH3	0	/a(C6+0)	78958	133705	0.973204	0.00065566	0.009436
dark	0	B	pyr7bis	CitrateC1C6	4TMSMINUSCH3	1	/a(C1+1),(C5+0)	32769	2061.43	0.0150046	0.00350876	0.009436
dark	0	B	pyr7bis	CitrateC1C6	4TMSMINUSCH3	2	/a(C2+1),(C4+0)	16546	0	0	-0.00939275	0.009436
dark	0	B	pyr7bis	CitrateC1C6	4TMSMINUSCH3	3	/a(C3+1),(C3+0)	5492	763.267	0.00555562	0.000361422	0.009436
dark	0	B	pyr7bis	CitrateC1C6	4TMSMINUSCH3	4	/a(C4+1),(C2+0)	2230	856.76	0.00623614	0.000651262	0.009436
dark	0	B	pyr7bis	CitrateC1C6	4TMSMINUSCH3	5	/a(C5+1),(C1+0)	402	0	0	-0.00126302	0.009436
dark	0	B	pyr7bis	CitrateC1C6	4TMSMINUSCH3	6	/a(C6+1)	44	0	0	-0.00104824	0.009436
dark	0	B	pyr7bis	CitrateC1C5	2TMS	0	/a(C5+0)	1438942	1.92765e+06	0.994445	5.96418e-05	0.00166632
dark	0	B	pyr7bis	CitrateC1C5	2TMS	1	/a(C1+1),(C4+0)	329725	8077.68	0.00416714	0.000253151	0.00166632
dark	0	B	pyr7bis	CitrateC1C5	2TMS	2	/a(C2+1),(C3+0)	138989	0	0	-0.00120321	0.00166632
dark	0	B	pyr7bis	CitrateC1C5	2TMS	3	/a(C3+1),(C2+0)	23953	2690.82	0.00138815	6.41625e-05	0.00166632
dark	0	B	pyr7bis	CitrateC1C5	2TMS	4	/a(C4+1),(C1+0)	4240	0	0	-0.000144732	0.00166632
dark	0	B	pyr7bis	CitrateC1C5	2TMS	5	/a(C5+1)	620	0	0	1.41803e-06	0.00166632
dark	0	C	pyr13bis	PyruvateC1C3	MEOXTMSMINUSCH3	0	/a(C3+0)	17185	20259.1	0.649593	0.000313514	0.342669
dark	0	C	pyr13bis	PyruvateC1C3	MEOXTMSMINUSCH3	1	/a(C1+1),(C2+0)	2567	362.012	0.0116076	0.0011819	0.342669
dark	0	C	pyr13bis	PyruvateC1C3	MEOXTMSMINUSCH3	2	/a(C2+1),(C1+0)	806	0	0	-0.0100844	0.342669
dark	0	C	pyr13bis	PyruvateC1C3	MEOXTMSMINUSCH3	3	/a(C3+1)	9087	10566.3	0.3388	0.000304626	0.342669
dark	0	C	pyr13bis	AlphaalanineC2C3	TMS	0	/a(C2+0)	129423	148853	0.980964	-9.61818e-17	0.0126248
dark	0	C	pyr13bis	AlphaalanineC2C3	TMS	1	/a(C1+1),(C1+0)	15964	1945.56	0.0128216	1.20227e-17	0.0126248
dark	0	C	pyr13bis	AlphaalanineC2C3	TMS	2	/a(C2+1)	5909	942.923	0.00621401	0	0.0126248
dark	0	C	pyr13bis	GlycineC2	2TMS	0	/a(C1+0)	17623	22464.1	1	0.000389293	0
dark	0	C	pyr13bis	GlycineC2	2TMS	1	/a(C1+1)	3184	0	0	-0.00212421	0
dark	0	C	pyr13bis	SuccinateC1C4	2TMSMINUSCH3	0	/a(C4+0)	52869	69287.1	0.995359	0.000164402	0.00348075
dark	0	C	pyr13bis	SuccinateC1C4	2TMSMINUSCH3	1	/a(C1+1),(C3+0)	10672	0	0	-0.000572214	0.00348075
dark	0	C	pyr13bis	SuccinateC1C4	2TMSMINUSCH3	2	/a(C2+1),(C2+0)	4871	0	0	-0.000524543	0.00348075
dark	0	C	pyr13bis	SuccinateC1C4	2TMSMINUSCH3	3	/a(C3+1),(C1+0)	921	323.06	0.004641	2.57514e-05	0.00348075
dark	0	C	pyr13bis	SuccinateC1C4	2TMSMINUSCH3	4	/a(C4+1)	172	0	0	-5.66261e-05	0.00348075
dark	0	C	pyr13bis	FumarateC1C4	2TMSMINUSCH3	0	/a(C4+0)	21641	28360.6	0.958192	-5.39915e-07	0.0217298
dark	0	C	pyr13bis	FumarateC1C4	2TMSMINUSCH3	1	/a(C1+1),(C3+0)	4426	38.0492	0.00128553	-3.98467e-06	0.0217298
dark	0	C	pyr13bis	FumarateC1C4	2TMSMINUSCH3	2	/a(C2+1),(C2+0)	2830	1063.57	0.0359339	1.55904e-05	0.0217298
dark	0	C	pyr13bis	FumarateC1C4	2TMSMINUSCH3	3	/a(C3+1),(C1+0)	531	135.812	0.00458855	4.57704e-05	0.0217298
dark	0	C	pyr13bis	FumarateC1C4	2TMSMINUSCH3	4	/a(C4+1)	137	0	0	-0.000269277	0.0217298
dark	0	C	pyr13bis	Serine3C2C3	2TMS	0	/a(C2+0)	129206	166979	0.977428	9.91937e-05	0.0112862
dark	0	C	pyr13bis	Serine3C2C3	2TMS	1	/a(C1+1),(C1+0)	28229	3856.15	0.0225724	0.000371445	0.0112862
dark	0	C	pyr13bis	Serine3C2C3	2TMS	2	/a(C2+1)	11197	0	0	-0.00201756	0.0112862
dark	0	C	pyr13bis	Serine3C1C2	2TMS	0	/a(C2+0)	65875	85323.8	0.976848	1.68912e-16	0.0183553
dark	0	C	pyr13bis	Serine3C1C2	2TMS	1	/a(C1+1),(C1+0)	13501	837.909	0.00959298	-7.38989e-16	0.0183553
dark	0	C	pyr13bis	Serine3C1C2	2TMS	2	/a(C2+1)	6775	1184.31	0.0135589	-2.20641e-15	0.0183553
dark	0	C	pyr13bis	MalateC1C4	3TMSMINUSCH3	0	/a(C4+0)	85965	126295	0.990379	0.00173605	0.00548356
dark	0	C	pyr13bis	MalateC1C4	3TMSMINUSCH3	1	/a(C1+1),(C3+0)	23862	0	0	-0.00612269	0.00548356
dark	0	C	pyr13bis	MalateC1C4	3TMSMINUSCH3	2	/a(C2+1),(C2+0)	13280	883.699	0.00692978	0.00015197	0.00548356
dark	0	C	pyr13bis	MalateC1C4	3TMSMINUSCH3	3	/a(C3+1),(C1+0)	2938	343.233	0.00269156	9.6876e-05	0.00548356
dark	0	C	pyr13bis	MalateC1C4	3TMSMINUSCH3	4	/a(C4+1)	735	0	0	-0.000387577	0.00548356
dark	0	C	pyr13bis	MalateC2C4	2TMS	0	/a(C3+0)	590674	772534	0.985319	-3.26072e-05	0.00702965
dark	0	C	pyr13bis	MalateC2C4	2TMS	1	/a(C1+1),(C2+0)	124748	6485.79	0.00827222	0.000116839	0.00702965
dark	0	C	pyr13bis	MalateC2C4	2TMS	2	/a(C2+1),(C1+0)	58645	5024.44	0.00640837	0.000392272	0.00702965
dark	0	C	pyr13bis	MalateC2C4	2TMS	3	/a(C3+1)	6693	0	0	-0.00216881	0.00702965
dark	0	C	pyr13bis	Aspartate3C2C4	2TMS	0	/a(C3+0)	226612	296209	0.988427	0.0014903	0.00920669
dark	0	C	pyr13bis	Aspartate3C2C4	2TMS	1	/a(C1+1),(C2+0)	44430	0	0	-0.00730215	0.00920669
dark	0	C	pyr13bis	Aspartate3C2C4	2TMS	2	/a(C2+1),(C1+0)	21892	2127	0.00709765	0.000147368	0.00920669
dark	0	C	pyr13bis	Aspartate3C2C4	2TMS	3	/a(C3+1)	4081	1341.03	0.00447493	-2.22685e-06	0.00920669
dark	0	C	pyr13bis	GlutamateC2C5	2TMS	0	/a(C4+0)	614054	812460	0.99884	0.000595064	0.000981173
dark	0	C	pyr13bis	GlutamateC2C5	2TMS	1	/a(C1+1),(C3+0)	130860	0	0	-0.00276656	0.000981173
dark	0	C	pyr13bis	GlutamateC2C5	2TMS	2	/a(C2+1),(C2+0)	56219	6.3978	7.86546e-06	5.58294e-05	0.000981173
dark	0	C	pyr13bis	GlutamateC2C5	2TMS	3	/a(C3+1),(C1+0)	8505	570.555	0.000701441	-8.45608e-07	0.000981173
dark	0	C	pyr13bis	GlutamateC2C5	2TMS	4	/a(C4+1)	1788	366.976	0.00045116	1.13772e-08	0.000981173
dark	0	C	pyr13bis	CitrateC1C6	4TMSMINUSCH3	0	/a(C6+0)	168974	286476	0.975602	-8.61301e-05	0.00455033
dark	0	C	pyr13bis	CitrateC1C6	4TMSMINUSCH3	1	/a(C1+1),(C5+0)	70857	6993.62	0.023817	0.000497014	0.00455033
dark	0	C	pyr13bis	CitrateC1C6	4TMSMINUSCH3	2	/a(C2+1),(C4+0)	38831	0	0	0.000265396	0.00455033
dark	0	C	pyr13bis	CitrateC1C6	4TMSMINUSCH3	3	/a(C3+1),(C3+0)	10273	0	0	-0.00237953	0.00455033
dark	0	C	pyr13bis	CitrateC1C6	4TMSMINUSCH3	4	/a(C4+1),(C2+0)	2787	0	0	-0.00147421	0.00455033
dark	0	C	pyr13bis	CitrateC1C6	4TMSMINUSCH3	5	/a(C5+1),(C1+0)	658	0	0	-4.24409e-05	0.00455033
dark	0	C	pyr13bis	CitrateC1C6	4TMSMINUSCH3	6	/a(C6+1)	235	170.558	0.00058084	4.81168e-06	0.00455033
dark	0	C	pyr13bis	CitrateC1C5	2TMS	0	/a(C5+0)	2898857	3.88242e+06	0.996564	0.000279489	0.00199619
dark	0	C	pyr13bis	CitrateC1C5	2TMS	1	/a(C1+1),(C4+0)	646126	0	0	-0.00125488	0.00199619
dark	0	C	pyr13bis	CitrateC1C5	2TMS	2	/a(C2+1),(C3+0)	286355	5725.93	0.00146977	2.31107e-05	0.00199619
dark	0	C	pyr13bis	CitrateC1C5	2TMS	3	/a(C3+1),(C2+0)	46212	3204.43	0.000822533	7.59978e-06	0.00199619
dark	0	C	pyr13bis	CitrateC1C5	2TMS	4	/a(C4+1),(C1+0)	12472	4454.69	0.00114346	2.59356e-05	0.00199619
dark	0	C	pyr13bis	CitrateC1C5	2TMS	5	/a(C5+1)	1175	0	0	-0.000142974	0.00199619
dark	0	D	pyr19bis	PyruvateC1C3	MEOXTMSMINUSCH3	0	/a(C3+0)	16148	19006.4	0.657287	0.00135483	0.339388
dark	0	D	pyr19bis	PyruvateC1C3	MEOXTMSMINUSCH3	1	/a(C1+1),(C2+0)	1802	0	0	-0.010548	0.339388
dark	0	D	pyr19bis	PyruvateC1C3	MEOXTMSMINUSCH3	2	/a(C2+1),(C1+0)	1246	288.367	0.00997243	0.000212955	0.339388
dark	0	D	pyr19bis	PyruvateC1C3	MEOXTMSMINUSCH3	3	/a(C3+1)	8282	9621.64	0.33274	-3.2217e-06	0.339388
dark	0	D	pyr19bis	AlphaalanineC2C3	TMS	0	/a(C2+0)	212434	244319	0.979807	2.34099e-16	0.0123362
dark	0	D	pyr19bis	AlphaalanineC2C3	TMS	1	/a(C1+1),(C1+0)	26826	3918.11	0.015713	-5.85246e-17	0.0123362
dark	0	D	pyr19bis	AlphaalanineC2C3	TMS	2	/a(C2+1)	9386	1117.04	0.00447973	-1.97521e-16	0.0123362
dark	0	D	pyr19bis	GlycineC2	2TMS	0	/a(C1+0)	17733	22537.1	1	0.00294522	0
dark	0	D	pyr19bis	GlycineC2	2TMS	1	/a(C1+1)	2907	0	0	-0.0160708	0
dark	0	D	pyr19bis	SuccinateC1C4	2TMSMINUSCH3	0	/a(C4+0)	29443	38331.4	0.984717	0.00527599	0.0103635
dark	0	D	pyr19bis	SuccinateC1C4	2TMSMINUSCH3	1	/a(C1+1),(C3+0)	4931	0	0	-0.0263037	0.0103635
dark	0	D	pyr19bis	SuccinateC1C4	2TMSMINUSCH3	2	/a(C2+1),(C2+0)	3034	382.96	0.00983806	0.000774591	0.0103635
dark	0	D	pyr19bis	SuccinateC1C4	2TMSMINUSCH3	3	/a(C3+1),(C1+0)	379	0	0	-0.00137284	0.0103635
dark	0	D	pyr19bis	SuccinateC1C4	2TMSMINUSCH3	4	/a(C4+1)	265	211.934	0.00544449	5.48801e-05	0.0103635
dark	0	D	pyr19bis	FumarateC1C4	2TMSMINUSCH3	0	/a(C4+0)	16736	21905.5	0.989411	0.000942927	0.00812186
dark	0	D	pyr19bis	FumarateC1C4	2TMSMINUSCH3	1	/a(C1+1),(C3+0)	3486	39.8945	0.00180192	0.00329556	0.00812186
dark	0	D	pyr19bis	FumarateC1C4	2TMSMINUSCH3	2	/a(C2+1),(C2+0)	1176	0	0	-0.0174485	0.00812186
dark	0	D	pyr19bis	FumarateC1C4	2TMSMINUSCH3	3	/a(C3+1),(C1+0)	305	98.7854	0.00446185	0.000527742	0.00812186
dark	0	D	pyr19bis	FumarateC1C4	2TMSMINUSCH3	4	/a(C4+1)	129	95.7551	0.00432498	-1.06261e-05	0.00812186
dark	0	D	pyr19bis	Serine3C2C3	2TMS	0	/a(C2+0)	316083	408626	0.999855	1.98304e-05	7.27471e-05
dark	0	D	pyr19bis	Serine3C2C3	2TMS	1	/a(C1+1),(C1+0)	61686	59.4614	0.000145494	7.42576e-05	7.27471e-05
dark	0	D	pyr19bis	Serine3C2C3	2TMS	2	/a(C2+1)	26728	0	0	-0.000403341	7.27471e-05
dark	0	D	pyr19bis	Serine3C1C2	2TMS	0	/a(C2+0)	167041	216323	0.998011	0.000202786	0.00198907
dark	0	D	pyr19bis	Serine3C1C2	2TMS	1	/a(C1+1),(C1+0)	32320	0	0	-0.00105022	0.00198907
dark	0	D	pyr19bis	Serine3C1C2	2TMS	2	/a(C2+1)	14883	431.139	0.00198907	2.11402e-05	0.00198907
dark	0	D	pyr19bis	MalateC1C4	3TMSMINUSCH3	0	/a(C4+0)	118428	174398	0.984069	3.765e-05	0.00457361
dark	0	D	pyr19bis	MalateC1C4	3TMSMINUSCH3	1	/a(C1+1),(C3+0)	35916	2683.69	0.0151432	0.000464948	0.00457361
dark	0	D	pyr19bis	MalateC1C4	3TMSMINUSCH3	2	/a(C2+1),(C2+0)	17826	0	0	-0.000838595	0.00457361
dark	0	D	pyr19bis	MalateC1C4	3TMSMINUSCH3	3	/a(C3+1),(C1+0)	3473	0	0	-0.00162596	0.00457361
dark	0	D	pyr19bis	MalateC1C4	3TMSMINUSCH3	4	/a(C4+1)	1040	139.617	0.000787816	6.57972e-05	0.00457361
dark	0	D	pyr19bis	MalateC2C4	2TMS	0	/a(C3+0)	759201	992700	0.981504	8.56018e-05	0.00694503
dark	0	D	pyr19bis	MalateC2C4	2TMS	1	/a(C1+1),(C2+0)	167442	17524.2	0.0173266	0.000311337	0.00694503
dark	0	D	pyr19bis	MalateC2C4	2TMS	2	/a(C2+1),(C1+0)	69725	0	0	-0.00164714	0.00694503
dark	0	D	pyr19bis	MalateC2C4	2TMS	3	/a(C3+1)	11458	1182.85	0.00116951	4.96467e-05	0.00694503
dark	0	D	pyr19bis	Aspartate3C2C4	2TMS	0	/a(C3+0)	167643	219151	0.997811	0.00142941	0.00218865
dark	0	D	pyr19bis	Aspartate3C2C4	2TMS	1	/a(C1+1),(C2+0)	33068	0	0	-0.00635437	0.00218865
dark	0	D	pyr19bis	Aspartate3C2C4	2TMS	2	/a(C2+1),(C1+0)	14648	0	0	-0.00136298	0.00218865
dark	0	D	pyr19bis	Aspartate3C2C4	2TMS	3	/a(C3+1)	2412	480.696	0.00218865	4.30921e-05	0.00218865
dark	0	D	pyr19bis	GlutamateC2C5	2TMS	0	/a(C4+0)	467280	618748	0.996577	-3.65244e-08	0.00183882
dark	0	D	pyr19bis	GlutamateC2C5	2TMS	1	/a(C1+1),(C3+0)	101416	26.81	4.31811e-05	-3.48024e-07	0.00183882
dark	0	D	pyr19bis	GlutamateC2C5	2TMS	2	/a(C2+1),(C2+0)	44112	1755.09	0.00282681	1.19898e-06	0.00183882
dark	0	D	pyr19bis	GlutamateC2C5	2TMS	3	/a(C3+1),(C1+0)	6665	343.236	0.000552827	4.32446e-06	0.00183882
dark	0	D	pyr19bis	GlutamateC2C5	2TMS	4	/a(C4+1)	1237	0	0	-2.34404e-05	0.00183882
dark	0	D	pyr19bis	CitrateC1C6	4TMSMINUSCH3	0	/a(C6+0)	128419	215610	0.995799	0.00587445	0.0023236
dark	0	D	pyr19bis	CitrateC1C6	4TMSMINUSCH3	1	/a(C1+1),(C5+0)	47285	0	0	-0.0131587	0.0023236
dark	0	D	pyr19bis	CitrateC1C6	4TMSMINUSCH3	2	/a(C2+1),(C4+0)	27300	0	0	-0.00319754	0.0023236
dark	0	D	pyr19bis	CitrateC1C6	4TMSMINUSCH3	3	/a(C3+1),(C3+0)	8225	813.149	0.00375555	0.000726878	0.0023236
dark	0	D	pyr19bis	CitrateC1C6	4TMSMINUSCH3	4	/a(C4+1),(C2+0)	2058	0	0	-0.00169369	0.0023236
dark	0	D	pyr19bis	CitrateC1C6	4TMSMINUSCH3	5	/a(C5+1),(C1+0)	540	0	0	-5.18979e-05	0.0023236
dark	0	D	pyr19bis	CitrateC1C6	4TMSMINUSCH3	6	/a(C6+1)	173	96.5299	0.000445826	5.64643e-06	0.0023236
dark	0	D	pyr19bis	CitrateC1C5	2TMS	0	/a(C5+0)	1867114	2.50154e+06	0.998227	3.34645e-08	0.00100369
dark	0	D	pyr19bis	CitrateC1C5	2TMS	1	/a(C1+1),(C4+0)	420287	1163.44	0.000464263	-7.04479e-08	0.00100369
dark	0	D	pyr19bis	CitrateC1C5	2TMS	2	/a(C2+1),(C3+0)	182375	736.748	0.000293995	-5.94312e-07	0.00100369
dark	0	D	pyr19bis	CitrateC1C5	2TMS	3	/a(C3+1),(C2+0)	27995	229.793	9.16976e-05	2.15e-06	0.00100369
dark	0	D	pyr19bis	CitrateC1C5	2TMS	4	/a(C4+1),(C1+0)	7107	2312.45	0.000922771	6.98342e-06	0.00100369
dark	0	D	pyr19bis	CitrateC1C5	2TMS	5	/a(C5+1)	791	0	0	-3.85047e-05	0.00100369
dark	1	A	pyr26	PyruvateC1C3	MEOXTMSMINUSCH3	0	/a(C3+0)	20094	23683.6	0.137064	0.000119092	0.860515
dark	1	A	pyr26	PyruvateC1C3	MEOXTMSMINUSCH3	1	/a(C1+1),(C2+0)	2514	0	0	-0.000927191	0.860515
dark	1	A	pyr26	PyruvateC1C3	MEOXTMSMINUSCH3	2	/a(C2+1),(C1+0)	5811	1255.16	0.00726397	1.87191e-05	0.860515
dark	1	A	pyr26	PyruvateC1C3	MEOXTMSMINUSCH3	3	/a(C3+1)	126153	147853	0.855672	-2.83191e-07	0.860515
dark	1	A	pyr26	AlphaalanineC2C3	TMS	0	/a(C2+0)	60221	69233	0.772233	1.57902e-15	0.207718
dark	1	A	pyr26	AlphaalanineC2C3	TMS	1	/a(C1+1),(C1+0)	10056	3595.01	0.0400992	1.01805e-15	0.207718
dark	1	A	pyr26	AlphaalanineC2C3	TMS	2	/a(C2+1)	17273	16825	0.187668	-9.97276e-16	0.207718
dark	1	A	pyr26	GlycineC2	2TMS	0	/a(C1+0)	9891	12556.7	1	0.0039125	0
dark	1	A	pyr26	GlycineC2	2TMS	1	/a(C1+1)	1560	0	0	-0.0213488	0
dark	1	A	pyr26	SuccinateC1C4	2TMSMINUSCH3	0	/a(C4+0)	85542	112118	0.931278	1.21021e-16	0.0332934
dark	1	A	pyr26	SuccinateC1C4	2TMSMINUSCH3	1	/a(C1+1),(C3+0)	18358	1208.64	0.0100393	-2.11787e-16	0.0332934
dark	1	A	pyr26	SuccinateC1C4	2TMSMINUSCH3	2	/a(C2+1),(C2+0)	13088	6482.14	0.0538423	1.36149e-16	0.0332934
dark	1	A	pyr26	SuccinateC1C4	2TMSMINUSCH3	3	/a(C3+1),(C1+0)	2440	470.798	0.00391057	1.17239e-16	0.0332934
dark	1	A	pyr26	SuccinateC1C4	2TMSMINUSCH3	4	/a(C4+1)	815	111.912	0.00092957	1.28585e-16	0.0332934
dark	1	A	pyr26	FumarateC1C4	2TMSMINUSCH3	0	/a(C4+0)	23577	30891.8	0.965958	2.62216e-05	0.0184357
dark	1	A	pyr26	FumarateC1C4	2TMSMINUSCH3	1	/a(C1+1),(C3+0)	5180	529.981	0.016572	9.16452e-05	0.0184357
dark	1	A	pyr26	FumarateC1C4	2TMSMINUSCH3	2	/a(C2+1),(C2+0)	2256	0	0	-0.000485219	0.0184357
dark	1	A	pyr26	FumarateC1C4	2TMSMINUSCH3	3	/a(C3+1),(C1+0)	653	406.431	0.0127087	1.46758e-05	0.0184357
dark	1	A	pyr26	FumarateC1C4	2TMSMINUSCH3	4	/a(C4+1)	235	152.263	0.00476114	-2.95499e-07	0.0184357
dark	1	A	pyr26	Serine3C2C3	2TMS	0	/a(C2+0)	47692	61624.9	0.980597	0.00024599	0.00970126
dark	1	A	pyr26	Serine3C2C3	2TMS	1	/a(C1+1),(C1+0)	10294	1219.34	0.0194025	0.000921144	0.00970126
dark	1	A	pyr26	Serine3C2C3	2TMS	2	/a(C2+1)	3919	0	0	-0.00500333	0.00970126
dark	1	A	pyr26	Serine3C1C2	2TMS	0	/a(C2+0)	24026	31101.9	0.930845	0	0.0387126
dark	1	A	pyr26	Serine3C1C2	2TMS	1	/a(C1+1),(C1+0)	6257	2034.31	0.0608847	2.76619e-17	0.0387126
dark	1	A	pyr26	Serine3C1C2	2TMS	2	/a(C2+1)	2596	276.329	0.00827022	-1.38309e-17	0.0387126
dark	1	A	pyr26	MalateC1C4	3TMSMINUSCH3	0	/a(C4+0)	91755	135082	0.981411	0.000267222	0.0114054
dark	1	A	pyr26	MalateC1C4	3TMSMINUSCH3	1	/a(C1+1),(C3+0)	27227	1089.29	0.00791398	0.00106106	0.0114054
dark	1	A	pyr26	MalateC1C4	3TMSMINUSCH3	2	/a(C2+1),(C2+0)	13216	0	0	-0.00390045	0.0114054
dark	1	A	pyr26	MalateC1C4	3TMSMINUSCH3	3	/a(C3+1),(C1+0)	3321	686.96	0.00499095	0.000117874	0.0114054
dark	1	A	pyr26	MalateC1C4	3TMSMINUSCH3	4	/a(C4+1)	1362	782.306	0.00568367	-2.36935e-06	0.0114054
dark	1	A	pyr26	MalateC2C4	2TMS	0	/a(C3+0)	563145	736345	0.962278	0	0.0159781
dark	1	A	pyr26	MalateC2C4	2TMS	1	/a(C1+1),(C2+0)	130438	21289.6	0.0278219	1.90735e-17	0.0159781
dark	1	A	pyr26	MalateC2C4	2TMS	2	/a(C2+1),(C1+0)	59796	7337.86	0.00958934	0	0.0159781
dark	1	A	pyr26	MalateC2C4	2TMS	3	/a(C3+1)	9558	238.122	0.000311185	0	0.0159781
dark	1	A	pyr26	Aspartate3C2C4	2TMS	0	/a(C3+0)	173213	226837	0.971923	5.14723e-05	0.0200074
dark	1	A	pyr26	Aspartate3C2C4	2TMS	1	/a(C1+1),(C2+0)	35689	0	0	-0.000252203	0.0200074
dark	1	A	pyr26	Aspartate3C2C4	2TMS	2	/a(C2+1),(C1+0)	19816	5650.22	0.0242093	5.08981e-06	0.0200074
dark	1	A	pyr26	Aspartate3C2C4	2TMS	3	/a(C3+1)	3602	902.715	0.00386783	-7.6912e-08	0.0200074
dark	1	A	pyr26	GlutamateC2C5	2TMS	0	/a(C4+0)	495933	656600	0.889035	-6.45478e-07	0.0549622
dark	1	A	pyr26	GlutamateC2C5	2TMS	1	/a(C1+1),(C3+0)	114815	8216.19	0.0111247	-6.15047e-06	0.0549622
dark	1	A	pyr26	GlutamateC2C5	2TMS	2	/a(C2+1),(C2+0)	97752	67058.1	0.0907965	2.1189e-05	0.0549622
dark	1	A	pyr26	GlutamateC2C5	2TMS	3	/a(C3+1),(C1+0)	22202	6679.27	0.00904371	7.64241e-05	0.0549622
dark	1	A	pyr26	GlutamateC2C5	2TMS	4	/a(C4+1)	6302	0	0	-0.000414251	0.0549622
dark	1	A	pyr26	CitrateC1C6	4TMSMINUSCH3	0	/a(C6+0)	113549	190047	0.997304	0.00778039	0.00202485
dark	1	A	pyr26	CitrateC1C6	4TMSMINUSCH3	1	/a(C1+1),(C5+0)	40495	0	0	-0.0194863	0.00202485
dark	1	A	pyr26	CitrateC1C6	4TMSMINUSCH3	2	/a(C2+1),(C4+0)	24567	0	0	-0.000460455	0.00202485
dark	1	A	pyr26	CitrateC1C6	4TMSMINUSCH3	3	/a(C3+1),(C3+0)	6681	0	0	-5.1515e-05	0.00202485
dark	1	A	pyr26	CitrateC1C6	4TMSMINUSCH3	4	/a(C4+1),(C2+0)	2149	253.818	0.00133195	6.02858e-05	0.00202485
dark	1	A	pyr26	CitrateC1C6	4TMSMINUSCH3	5	/a(C5+1),(C1+0)	649	259.974	0.00136426	0.000237151	0.00202485
dark	1	A	pyr26	CitrateC1C6	4TMSMINUSCH3	6	/a(C6+1)	31	0	0	-0.000697768	0.00202485
dark	1	A	pyr26	CitrateC1C5	2TMS	0	/a(C5+0)	1620054	2.17022e+06	0.984462	0.000107503	0.0071656
dark	1	A	pyr26	CitrateC1C5	2TMS	1	/a(C1+1),(C4+0)	363229	0	0	-0.000482792	0.0071656
dark	1	A	pyr26	CitrateC1C5	2TMS	2	/a(C2+1),(C3+0)	179254	28827.5	0.0130768	9.74244e-06	0.0071656
dark	1	A	pyr26	CitrateC1C5	2TMS	3	/a(C3+1),(C2+0)	29130	921.682	0.000418096	-1.47566e-07	0.0071656
dark	1	A	pyr26	CitrateC1C5	2TMS	4	/a(C4+1),(C1+0)	9698	3958.07	0.00179547	1.91931e-09	0.0071656
dark	1	A	pyr26	CitrateC1C5	2TMS	5	/a(C5+1)	1769	545.923	0.000247643	-4.55851e-11	0.0071656
dark	1	B	pyr31	PyruvateC1C3	MEOXTMSMINUSCH3	0	/a(C3+0)	17609	20769	0.128865	-2.52378e-17	0.867669
dark	1	B	pyr31	PyruvateC1C3	MEOXTMSMINUSCH3	1	/a(C1+1),(C2+0)	2718	460.577	0.00285773	-4.41662e-17	0.867669
dark	1	B	pyr31	PyruvateC1C3	MEOXTMSMINUSCH3	2	/a(C2+1),(C1+0)	5091	754.743	0.00468294	1.89284e-17	0.867669
dark	1	B	pyr31	PyruvateC1C3	MEOXTMSMINUSCH3	3	/a(C3+1)	118730	139184	0.863594	0	0.867669
dark	1	B	pyr31	AlphaalanineC2C3	TMS	0	/a(C2+0)	57266	65858.5	0.752355	8.54869e-16	0.241222
dark	1	B	pyr31	AlphaalanineC2C3	TMS	1	/a(C1+1),(C1+0)	7647	1124.43	0.0128453	5.55665e-16	0.241222
dark	1	B	pyr31	AlphaalanineC2C3	TMS	2	/a(C2+1)	20199	20553.5	0.234799	-5.12921e-16	0.241222
dark	1	B	pyr31	GlycineC2	2TMS	0	/a(C1+0)	9488	12095.7	1	0.000297737	0
dark	1	B	pyr31	GlycineC2	2TMS	1	/a(C1+1)	1720	0	0	-0.00162462	0
dark	1	B	pyr31	SuccinateC1C4	2TMSMINUSCH3	0	/a(C4+0)	55244	72355	0.903468	0.000569982	0.0505035
dark	1	B	pyr31	SuccinateC1C4	2TMSMINUSCH3	1	/a(C1+1),(C3+0)	11067	0	0	-0.00285342	0.0505035
dark	1	B	pyr31	SuccinateC1C4	2TMSMINUSCH3	2	/a(C2+1),(C2+0)	10519	7014.12	0.0875826	9.16243e-05	0.0505035
dark	1	B	pyr31	SuccinateC1C4	2TMSMINUSCH3	3	/a(C3+1),(C1+0)	2239	716.734	0.00894957	9.9782e-05	0.0505035
dark	1	B	pyr31	SuccinateC1C4	2TMSMINUSCH3	4	/a(C4+1)	663	0	0	-0.000591344	0.0505035
dark	1	B	pyr31	FumarateC1C4	2TMSMINUSCH3	0	/a(C4+0)	17827	23258.7	0.981668	0.00344247	0.0171759
dark	1	B	pyr31	FumarateC1C4	2TMSMINUSCH3	1	/a(C1+1),(C3+0)	3423	0	0	-0.00735472	0.0171759
dark	1	B	pyr31	FumarateC1C4	2TMSMINUSCH3	2	/a(C2+1),(C2+0)	1159	0	0	-0.0211737	0.0171759
dark	1	B	pyr31	FumarateC1C4	2TMSMINUSCH3	3	/a(C3+1),(C1+0)	334	109.53	0.00462286	0.000643888	0.0171759
dark	1	B	pyr31	FumarateC1C4	2TMSMINUSCH3	4	/a(C4+1)	309	324.802	0.0137087	-1.2988e-05	0.0171759
dark	1	B	pyr31	Serine3C2C3	2TMS	0	/a(C2+0)	67815	87647.7	0.995542	0.000183519	0.00222897
dark	1	B	pyr31	Serine3C2C3	2TMS	1	/a(C1+1),(C1+0)	13579	392.477	0.00445793	0.000687214	0.00222897
dark	1	B	pyr31	Serine3C2C3	2TMS	2	/a(C2+1)	5498	0	0	-0.0037327	0.00222897
dark	1	B	pyr31	Serine3C1C2	2TMS	0	/a(C2+0)	37219	48195.5	0.973808	5.92171e-05	0.0130961
dark	1	B	pyr31	Serine3C1C2	2TMS	1	/a(C1+1),(C1+0)	8263	1296.3	0.0261923	0.000212698	0.0130961
dark	1	B	pyr31	Serine3C1C2	2TMS	2	/a(C2+1)	3369	0	0	-0.0011558	0.0130961
dark	1	B	pyr31	MalateC1C4	3TMSMINUSCH3	0	/a(C4+0)	80653	118189	0.983251	0.00346368	0.0117842
dark	1	B	pyr31	MalateC1C4	3TMSMINUSCH3	1	/a(C1+1),(C3+0)	21606	0	0	-0.012186	0.0117842
dark	1	B	pyr31	MalateC1C4	3TMSMINUSCH3	2	/a(C2+1),(C2+0)	12336	653.458	0.00543634	0.000245829	0.0117842
dark	1	B	pyr31	MalateC1C4	3TMSMINUSCH3	3	/a(C3+1),(C1+0)	3234	1080.29	0.00898726	-3.72296e-06	0.0117842
dark	1	B	pyr31	MalateC1C4	3TMSMINUSCH3	4	/a(C4+1)	1043	279.54	0.00232559	5.00831e-08	0.0117842
dark	1	B	pyr31	MalateC2C4	2TMS	0	/a(C3+0)	498693	652093	0.969024	-3.76097e-06	0.0122686
dark	1	B	pyr31	MalateC2C4	2TMS	1	/a(C1+1),(C2+0)	114002	16922.3	0.0251469	1.34764e-05	0.0122686
dark	1	B	pyr31	MalateC2C4	2TMS	2	/a(C2+1),(C1+0)	50716	3922.82	0.0058294	4.52452e-05	0.0122686
dark	1	B	pyr31	MalateC2C4	2TMS	3	/a(C3+1)	7643	0	0	-0.000250153	0.0122686
dark	1	B	pyr31	Aspartate3C2C4	2TMS	0	/a(C3+0)	122913	160960	0.962333	-2.62279e-16	0.0242139
dark	1	B	pyr31	Aspartate3C2C4	2TMS	1	/a(C1+1),(C2+0)	26560	1567.42	0.00937113	3.49705e-16	0.0242139
dark	1	B	pyr31	Aspartate3C2C4	2TMS	2	/a(C2+1),(C1+0)	14004	3615.74	0.0216174	2.84135e-16	0.0242139
dark	1	B	pyr31	Aspartate3C2C4	2TMS	3	/a(C3+1)	2971	1117.06	0.00667857	6.475e-16	0.0242139
dark	1	B	pyr31	GlutamateC2C5	2TMS	0	/a(C4+0)	337634	446991	0.858299	-2.28954e-08	0.0706124
dark	1	B	pyr31	GlutamateC2C5	2TMS	1	/a(C1+1),(C3+0)	80188	8008.61	0.0153779	-2.1816e-07	0.0706124
dark	1	B	pyr31	GlutamateC2C5	2TMS	2	/a(C2+1),(C2+0)	76567	58275	0.111898	7.51582e-07	0.0706124
dark	1	B	pyr31	GlutamateC2C5	2TMS	3	/a(C3+1),(C1+0)	19379	7512.54	0.0144253	2.7108e-06	0.0706124
dark	1	B	pyr31	GlutamateC2C5	2TMS	4	/a(C4+1)	5767	0	0	-1.46937e-05	0.0706124
dark	1	B	pyr31	CitrateC1C6	4TMSMINUSCH3	0	/a(C6+0)	64974	110227	0.967356	-0.000353258	0.00978115
dark	1	B	pyr31	CitrateC1C6	4TMSMINUSCH3	1	/a(C1+1),(C5+0)	26138	752.203	0.00660137	0.00038541	0.00978115
dark	1	B	pyr31	CitrateC1C6	4TMSMINUSCH3	2	/a(C2+1),(C4+0)	16546	2967.48	0.0260428	0.00273671	0.00978115
dark	1	B	pyr31	CitrateC1C6	4TMSMINUSCH3	3	/a(C3+1),(C3+0)	3950	0	0	-0.00602988	0.00978115
dark	1	B	pyr31	CitrateC1C6	4TMSMINUSCH3	4	/a(C4+1),(C2+0)	1282	0	0	-0.00232694	0.00978115
dark	1	B	pyr31	CitrateC1C6	4TMSMINUSCH3	5	/a(C5+1),(C1+0)	339	0	0	5.24187e-05	0.00978115
dark	1	B	pyr31	CitrateC1C6	4TMSMINUSCH3	6	/a(C6+1)	65	0	0	-9.09956e-05	0.00978115
dark	1	B	pyr31	CitrateC1C5	2TMS	0	/a(C5+0)	967864	1.29625e+06	0.98502	0.000279305	0.00741803
dark	1	B	pyr31	CitrateC1C5	2TMS	1	/a(C1+1),(C4+0)	215891	0	0	-0.00125435	0.00741803
dark	1	B	pyr31	CitrateC1C5	2TMS	2	/a(C2+1),(C3+0)	104732	13999.8	0.0106385	2.53118e-05	0.00741803
dark	1	B	pyr31	CitrateC1C5	2TMS	3	/a(C3+1),(C2+0)	18905	3251.49	0.00247081	-3.83372e-07	0.00741803
dark	1	B	pyr31	CitrateC1C5	2TMS	4	/a(C4+1),(C1+0)	5161	1256.84	0.000955072	5.17501e-09	0.00741803
dark	1	B	pyr31	CitrateC1C5	2TMS	5	/a(C5+1)	1721	1205.55	0.000916097	-4.47966e-11	0.00741803
dark	1	C	pyr36	PyruvateC1C3	MEOXTMSMINUSCH3	0	/a(C3+0)	18498	21821	0.149877	0	0.847759
dark	1	C	pyr36	PyruvateC1C3	MEOXTMSMINUSCH3	1	/a(C1+1),(C2+0)	2561	145.106	0.000996658	1.0449e-17	0.847759
dark	1	C	pyr36	PyruvateC1C3	MEOXTMSMINUSCH3	2	/a(C2+1),(C1+0)	4670	742.4	0.00509915	6.966e-18	0.847759
dark	1	C	pyr36	PyruvateC1C3	MEOXTMSMINUSCH3	3	/a(C3+1)	104833	122884	0.844027	-1.11456e-16	0.847759
dark	1	C	pyr36	AlphaalanineC2C3	TMS	0	/a(C2+0)	39064	44908.9	0.788814	1.30602e-15	0.189753
dark	1	C	pyr36	AlphaalanineC2C3	TMS	1	/a(C1+1),(C1+0)	6594	2440.42	0.0428654	7.5096e-16	0.189753
dark	1	C	pyr36	AlphaalanineC2C3	TMS	2	/a(C2+1)	10053	9582.83	0.16832	-7.1831e-16	0.189753
dark	1	C	pyr36	GlycineC2	2TMS	0	/a(C1+0)	10815	13670.8	1	0.00776655	0
dark	1	C	pyr36	GlycineC2	2TMS	1	/a(C1+1)	1445	0	0	-0.0423787	0
dark	1	C	pyr36	SuccinateC1C4	2TMSMINUSCH3	0	/a(C4+0)	64198	84132.9	0.933796	-7.63577e-07	0.0291906
dark	1	C	pyr36	SuccinateC1C4	2TMSMINUSCH3	1	/a(C1+1),(C3+0)	14512	1895.94	0.0210432	-5.64999e-06	0.0291906
dark	1	C	pyr36	SuccinateC1C4	2TMSMINUSCH3	2	/a(C2+1),(C2+0)	8989	3582.46	0.0397619	2.20713e-05	0.0291906
dark	1	C	pyr36	SuccinateC1C4	2TMSMINUSCH3	3	/a(C3+1),(C1+0)	1826	486.387	0.00539844	6.49288e-05	0.0291906
dark	1	C	pyr36	SuccinateC1C4	2TMSMINUSCH3	4	/a(C4+1)	452	0	0	-0.000381475	0.0291906
dark	1	C	pyr36	FumarateC1C4	2TMSMINUSCH3	0	/a(C4+0)	14268	18666.7	0.970889	0.00110511	0.0112169
dark	1	C	pyr36	FumarateC1C4	2TMSMINUSCH3	1	/a(C1+1),(C3+0)	3295	442.661	0.0230236	0.00386238	0.0112169
dark	1	C	pyr36	FumarateC1C4	2TMSMINUSCH3	2	/a(C2+1),(C2+0)	999	0	0	-0.0204496	0.0112169
dark	1	C	pyr36	FumarateC1C4	2TMSMINUSCH3	3	/a(C3+1),(C1+0)	262	48.1422	0.00250397	0.000618513	0.0112169
dark	1	C	pyr36	FumarateC1C4	2TMSMINUSCH3	4	/a(C4+1)	99	68.8879	0.00358299	-1.24538e-05	0.0112169
dark	1	C	pyr36	Serine3C2C3	2TMS	0	/a(C2+0)	66582	86055.3	0.999271	0.000202689	0.000364273
dark	1	C	pyr36	Serine3C2C3	2TMS	1	/a(C1+1),(C1+0)	13088	62.7409	0.000728545	0.000758996	0.000364273
dark	1	C	pyr36	Serine3C2C3	2TMS	2	/a(C2+1)	5320	0	0	-0.0041226	0.000364273
dark	1	C	pyr36	Serine3C1C2	2TMS	0	/a(C2+0)	35487	45964.3	0.987184	7.90556e-16	0.00812942
dark	1	C	pyr36	Serine3C1C2	2TMS	1	/a(C1+1),(C1+0)	7254	436.421	0.0093731	-4.34806e-16	0.00812942
dark	1	C	pyr36	Serine3C1C2	2TMS	2	/a(C2+1)	3277	160.304	0.00344287	-1.99615e-15	0.00812942
dark	1	C	pyr36	MalateC1C4	3TMSMINUSCH3	0	/a(C4+0)	63367	93325.9	0.969907	-7.87007e-06	0.0130103
dark	1	C	pyr36	MalateC1C4	3TMSMINUSCH3	1	/a(C1+1),(C3+0)	18848	913.489	0.0094936	1.89666e-05	0.0130103
dark	1	C	pyr36	MalateC1C4	3TMSMINUSCH3	2	/a(C2+1),(C2+0)	10837	1917.17	0.0199246	6.88612e-05	0.0130103
dark	1	C	pyr36	MalateC1C4	3TMSMINUSCH3	3	/a(C3+1),(C1+0)	2285	0	0	-0.000264949	0.0130103
dark	1	C	pyr36	MalateC1C4	3TMSMINUSCH3	4	/a(C4+1)	720	64.9096	0.000674585	1.05971e-05	0.0130103
dark	1	C	pyr36	MalateC2C4	2TMS	0	/a(C3+0)	409403	535346	0.965043	-8.51907e-06	0.0153255
dark	1	C	pyr36	MalateC2C4	2TMS	1	/a(C1+1),(C2+0)	93176	13279.5	0.0239383	3.05257e-05	0.0153255
dark	1	C	pyr36	MalateC2C4	2TMS	2	/a(C2+1),(C1+0)	43800	6112.68	0.011019	0.000102486	0.0153255
dark	1	C	pyr36	MalateC2C4	2TMS	3	/a(C3+1)	6462	0	0	-0.00056663	0.0153255
dark	1	C	pyr36	Aspartate3C2C4	2TMS	0	/a(C3+0)	89232	116690	0.983384	0.00113352	0.0111914
dark	1	C	pyr36	Aspartate3C2C4	2TMS	1	/a(C1+1),(C2+0)	17720	0	0	-0.00555401	0.0111914
dark	1	C	pyr36	Aspartate3C2C4	2TMS	2	/a(C2+1),(C1+0)	9448	1931.26	0.0162753	0.000112088	0.0111914
dark	1	C	pyr36	Aspartate3C2C4	2TMS	3	/a(C3+1)	1388	40.4815	0.000341149	-1.69379e-06	0.0111914
dark	1	C	pyr36	GlutamateC2C5	2TMS	0	/a(C4+0)	282893	374538	0.88873	-2.76789e-16	0.0550467
dark	1	C	pyr36	GlutamateC2C5	2TMS	1	/a(C1+1),(C3+0)	65748	5005.49	0.0118774	0	0.0550467
dark	1	C	pyr36	GlutamateC2C5	2TMS	2	/a(C2+1),(C2+0)	56332	39013.2	0.0925733	3.45986e-17	0.0550467
dark	1	C	pyr36	GlutamateC2C5	2TMS	3	/a(C3+1),(C1+0)	11222	1733.37	0.00411306	3.45986e-17	0.0550467
dark	1	C	pyr36	GlutamateC2C5	2TMS	4	/a(C4+1)	4398	1140.38	0.00270596	3.45986e-17	0.0550467
dark	1	C	pyr36	CitrateC1C6	4TMSMINUSCH3	0	/a(C6+0)	143009	242469	0.977087	2.20331e-05	0.00800768
dark	1	C	pyr36	CitrateC1C6	4TMSMINUSCH3	1	/a(C1+1),(C5+0)	56382	0	0	-8.74127e-05	0.00800768
dark	1	C	pyr36	CitrateC1C6	4TMSMINUSCH3	2	/a(C2+1),(C4+0)	34529	5134.71	0.0206915	3.86131e-05	0.00800768
dark	1	C	pyr36	CitrateC1C6	4TMSMINUSCH3	3	/a(C3+1),(C3+0)	10058	551.16	0.00222103	0.000234527	0.00800768
dark	1	C	pyr36	CitrateC1C6	4TMSMINUSCH3	4	/a(C4+1),(C2+0)	3156	0	0	-0.000534511	0.00800768
dark	1	C	pyr36	CitrateC1C6	4TMSMINUSCH3	5	/a(C5+1),(C1+0)	707	0	0	-0.000127828	0.00800768
dark	1	C	pyr36	CitrateC1C6	4TMSMINUSCH3	6	/a(C6+1)	97	0	0	-0.000279013	0.00800768
dark	1	C	pyr36	CitrateC1C5	2TMS	0	/a(C5+0)	2286058	3.05962e+06	0.994073	0.000785145	0.00305816
dark	1	C	pyr36	CitrateC1C5	2TMS	1	/a(C1+1),(C4+0)	502329	0	0	-0.00352582	0.00305816
dark	1	C	pyr36	CitrateC1C5	2TMS	2	/a(C2+1),(C3+0)	231194	11685.1	0.00379651	6.94628e-05	0.00305816
dark	1	C	pyr36	CitrateC1C5	2TMS	3	/a(C3+1),(C2+0)	37531	2534.26	0.000823383	5.00638e-06	0.00305816
dark	1	C	pyr36	CitrateC1C5	2TMS	4	/a(C4+1),(C1+0)	10696	4022.5	0.00130691	1.97757e-05	0.00305816
dark	1	C	pyr36	CitrateC1C5	2TMS	5	/a(C5+1)	1170	0	0	-0.000108958	0.00305816
dark	1	D	pyr41	PyruvateC1C3	MEOXTMSMINUSCH3	0	/a(C3+0)	15218	17949.2	0.135075	1.49764e-05	0.864028
dark	1	D	pyr41	PyruvateC1C3	MEOXTMSMINUSCH3	1	/a(C1+1),(C2+0)	2157	178.976	0.00134687	5.6459e-05	0.864028
dark	1	D	pyr41	PyruvateC1C3	MEOXTMSMINUSCH3	2	/a(C2+1),(C1+0)	3623	0	0	-0.000481727	0.864028
dark	1	D	pyr41	PyruvateC1C3	MEOXTMSMINUSCH3	3	/a(C3+1)	97830	114755	0.863579	1.45519e-05	0.864028
dark	1	D	pyr41	AlphaalanineC2C3	TMS	0	/a(C2+0)	81184	93357.2	0.791988	1.51594e-15	0.197566
dark	1	D	pyr41	AlphaalanineC2C3	TMS	1	/a(C1+1),(C1+0)	11472	2462.74	0.0208924	7.10598e-16	0.197566
dark	1	D	pyr41	AlphaalanineC2C3	TMS	2	/a(C2+1)	22535	22057.1	0.18712	-8.21136e-16	0.197566
dark	1	D	pyr41	GlycineC2	2TMS	0	/a(C1+0)	82714	105230	1	0.00206105	0
dark	1	D	pyr41	GlycineC2	2TMS	1	/a(C1+1)	14034	0	0	-0.0112463	0
dark	1	D	pyr41	SuccinateC1C4	2TMSMINUSCH3	0	/a(C4+0)	49140	64387.4	0.936908	0.000291781	0.0351593
dark	1	D	pyr41	SuccinateC1C4	2TMSMINUSCH3	1	/a(C1+1),(C3+0)	9908	0	0	-0.0014532	0.0351593
dark	1	D	pyr41	SuccinateC1C4	2TMSMINUSCH3	2	/a(C2+1),(C2+0)	7213	3441.81	0.0500822	2.93278e-05	0.0351593
dark	1	D	pyr41	SuccinateC1C4	2TMSMINUSCH3	3	/a(C3+1),(C1+0)	1718	794.785	0.011565	-4.44215e-07	0.0351593
dark	1	D	pyr41	SuccinateC1C4	2TMSMINUSCH3	4	/a(C4+1)	539	99.2696	0.00144448	5.96844e-09	0.0351593
dark	1	D	pyr41	FumarateC1C4	2TMSMINUSCH3	0	/a(C4+0)	19121	25058.4	0.999093	-3.92818e-06	0.000226762
dark	1	D	pyr41	FumarateC1C4	2TMSMINUSCH3	1	/a(C1+1),(C3+0)	3894	22.7498	0.000907048	0.000243956	0.000226762
dark	1	D	pyr41	FumarateC1C4	2TMSMINUSCH3	2	/a(C2+1),(C2+0)	1771	0	0	-0.000159471	0.000226762
dark	1	D	pyr41	FumarateC1C4	2TMSMINUSCH3	3	/a(C3+1),(C1+0)	188	0	0	-0.00223531	0.000226762
dark	1	D	pyr41	FumarateC1C4	2TMSMINUSCH3	4	/a(C4+1)	25	0	0	-0.000934019	0.000226762
dark	1	D	pyr41	Serine3C2C3	2TMS	0	/a(C2+0)	141068	182345	0.979205	5.06162e-15	0.0129021
dark	1	D	pyr41	Serine3C2C3	2TMS	1	/a(C1+1),(C1+0)	29787	2939.6	0.0157859	-1.95742e-15	0.0129021
dark	1	D	pyr41	Serine3C2C3	2TMS	2	/a(C2+1)	13142	932.794	0.00500917	-7.15744e-15	0.0129021
dark	1	D	pyr41	Serine3C1C2	2TMS	0	/a(C2+0)	75328	97535	0.99087	0.000266241	0.00456492
dark	1	D	pyr41	Serine3C1C2	2TMS	1	/a(C1+1),(C1+0)	15459	898.683	0.00912983	0.000956296	0.00456492
dark	1	D	pyr41	Serine3C1C2	2TMS	2	/a(C2+1)	6182	0	0	-0.00519649	0.00456492
dark	1	D	pyr41	MalateC1C4	3TMSMINUSCH3	0	/a(C4+0)	111657	164453	0.987609	-2.35201e-06	0.00523982
dark	1	D	pyr41	MalateC1C4	3TMSMINUSCH3	1	/a(C1+1),(C3+0)	32696	913.106	0.0054836	-2.6944e-05	0.00523982
dark	1	D	pyr41	MalateC1C4	3TMSMINUSCH3	2	/a(C2+1),(C2+0)	17258	873.667	0.00524675	6.79564e-05	0.00523982
dark	1	D	pyr41	MalateC1C4	3TMSMINUSCH3	3	/a(C3+1),(C1+0)	3771	276.538	0.00166073	0.000233918	0.00523982
dark	1	D	pyr41	MalateC1C4	3TMSMINUSCH3	4	/a(C4+1)	829	0	0	-0.000918213	0.00523982
dark	1	D	pyr41	MalateC2C4	2TMS	0	/a(C3+0)	710145	928722	0.976487	-2.1645e-05	0.011117
dark	1	D	pyr41	MalateC2C4	2TMS	1	/a(C1+1),(C2+0)	153978	13006.9	0.0136758	7.75589e-05	0.011117
dark	1	D	pyr41	MalateC2C4	2TMS	2	/a(C2+1),(C1+0)	73696	9356.36	0.00983756	0.000260394	0.011117
dark	1	D	pyr41	MalateC2C4	2TMS	3	/a(C3+1)	9535	0	0	-0.00143968	0.011117
dark	1	D	pyr41	Aspartate3C2C4	2TMS	0	/a(C3+0)	127772	167327	0.977471	-2.97912e-06	0.0124081
dark	1	D	pyr41	Aspartate3C2C4	2TMS	1	/a(C1+1),(C2+0)	27372	1340.96	0.00783344	1.02799e-05	0.0124081
dark	1	D	pyr41	Aspartate3C2C4	2TMS	2	/a(C2+1),(C1+0)	13540	2515.63	0.0146955	3.70007e-05	0.0124081
dark	1	D	pyr41	Aspartate3C2C4	2TMS	3	/a(C3+1)	1965	0	0	-0.00020081	0.0124081
dark	1	D	pyr41	GlutamateC2C5	2TMS	0	/a(C4+0)	366202	484822	0.886873	-1.06256e-06	0.0538951
dark	1	D	pyr41	GlutamateC2C5	2TMS	1	/a(C1+1),(C3+0)	86203	7905.5	0.0144613	-1.01247e-05	0.0538951
dark	1	D	pyr41	GlutamateC2C5	2TMS	2	/a(C2+1),(C2+0)	74193	51865.8	0.0948768	3.48805e-05	0.0538951
dark	1	D	pyr41	GlutamateC2C5	2TMS	3	/a(C3+1),(C1+0)	14718	2070.98	0.00378839	0.000125806	0.0538951
dark	1	D	pyr41	GlutamateC2C5	2TMS	4	/a(C4+1)	4274	0	0	-0.000681926	0.0538951
dark	1	D	pyr41	CitrateC1C6	4TMSMINUSCH3	0	/a(C6+0)	107368	181741	0.965059	0.000965106	0.0129324
dark	1	D	pyr41	CitrateC1C6	4TMSMINUSCH3	1	/a(C1+1),(C5+0)	41801	0	0	-0.00266728	0.0129324
dark	1	D	pyr41	CitrateC1C6	4TMSMINUSCH3	2	/a(C2+1),(C4+0)	27310	5853.83	0.0310843	0.00133543	0.0129324
dark	1	D	pyr41	CitrateC1C6	4TMSMINUSCH3	3	/a(C3+1),(C3+0)	7039	0	0	-0.00359149	0.0129324
dark	1	D	pyr41	CitrateC1C6	4TMSMINUSCH3	4	/a(C4+1),(C2+0)	3160	726.259	0.0038565	0.000518336	0.0129324
dark	1	D	pyr41	CitrateC1C6	4TMSMINUSCH3	5	/a(C5+1),(C1+0)	590	0	0	-0.000706014	0.0129324
dark	1	D	pyr41	CitrateC1C6	4TMSMINUSCH3	6	/a(C6+1)	104	0	0	-0.000617115	0.0129324
dark	1	D	pyr41	CitrateC1C5	2TMS	0	/a(C5+0)	1617015	2.16637e+06	0.994488	3.40321e-05	0.00344546
dark	1	D	pyr41	CitrateC1C5	2TMS	1	/a(C1+1),(C4+0)	362928	0	0	-0.000152675	0.00344546
dark	1	D	pyr41	CitrateC1C5	2TMS	2	/a(C2+1),(C3+0)	159800	3205.99	0.00147173	1.87855e-06	0.00344546
dark	1	D	pyr41	CitrateC1C5	2TMS	3	/a(C3+1),(C2+0)	27577	4085.97	0.00187569	4.29258e-06	0.00344546
dark	1	D	pyr41	CitrateC1C5	2TMS	4	/a(C4+1),(C1+0)	8950	4714.41	0.00216418	1.40948e-05	0.00344546
dark	1	D	pyr41	CitrateC1C5	2TMS	5	/a(C5+1)	1262	0	0	-7.77112e-05	0.00344546
dark	2	A	pyr27	PyruvateC1C3	MEOXTMSMINUSCH3	0	/a(C3+0)	20024	23615	0.145666	3.50405e-15	0.84995
dark	2	A	pyr27	PyruvateC1C3	MEOXTMSMINUSCH3	1	/a(C1+1),(C2+0)	3285	764.385	0.00471501	-1.11692e-15	0.84995
dark	2	A	pyr27	PyruvateC1C3	MEOXTMSMINUSCH3	2	/a(C2+1),(C1+0)	5052	603.459	0.00372235	2.02734e-15	0.84995
dark	2	A	pyr27	PyruvateC1C3	MEOXTMSMINUSCH3	3	/a(C3+1)	116990	137135	0.845896	-4.00463e-16	0.84995
dark	2	A	pyr27	AlphaalanineC2C3	TMS	0	/a(C2+0)	43767	50301.6	0.731232	4.34567e-16	0.239139
dark	2	A	pyr27	AlphaalanineC2C3	TMS	1	/a(C1+1),(C1+0)	8620	4076.37	0.059258	3.25925e-16	0.239139
dark	2	A	pyr27	AlphaalanineC2C3	TMS	2	/a(C2+1)	14585	14412.2	0.20951	-1.90123e-16	0.239139
dark	2	A	pyr27	GlycineC2	2TMS	0	/a(C1+0)	11328	14335.7	1	0.00672812	0
dark	2	A	pyr27	GlycineC2	2TMS	1	/a(C1+1)	1586	0	0	-0.0367125	0
dark	2	A	pyr27	SuccinateC1C4	2TMSMINUSCH3	0	/a(C4+0)	108404	142072	0.888847	0	0.0545157
dark	2	A	pyr27	SuccinateC1C4	2TMSMINUSCH3	1	/a(C1+1),(C3+0)	24117	2530.37	0.0158308	-4.56201e-17	0.0545157
dark	2	A	pyr27	SuccinateC1C4	2TMSMINUSCH3	2	/a(C2+1),(C2+0)	21217	14066.7	0.0880058	2.28101e-17	0.0545157
dark	2	A	pyr27	SuccinateC1C4	2TMSMINUSCH3	3	/a(C3+1),(C1+0)	3911	486.961	0.00304659	3.13639e-17	0.0545157
dark	2	A	pyr27	SuccinateC1C4	2TMSMINUSCH3	4	/a(C4+1)	1841	682.537	0.00427017	2.13844e-17	0.0545157
dark	2	A	pyr27	FumarateC1C4	2TMSMINUSCH3	0	/a(C4+0)	21955	28768.9	0.957592	-5.19242e-06	0.0231193
dark	2	A	pyr27	FumarateC1C4	2TMSMINUSCH3	1	/a(C1+1),(C3+0)	4740	383.111	0.0127521	-3.83209e-05	0.0231193
dark	2	A	pyr27	FumarateC1C4	2TMSMINUSCH3	2	/a(C2+1),(C2+0)	2322	277.713	0.00924387	0.000149934	0.0231193
dark	2	A	pyr27	FumarateC1C4	2TMSMINUSCH3	3	/a(C3+1),(C1+0)	828	613.25	0.0204125	0.000440178	0.0231193
dark	2	A	pyr27	FumarateC1C4	2TMSMINUSCH3	4	/a(C4+1)	81	0	0	-0.00258967	0.0231193
dark	2	A	pyr27	Serine3C2C3	2TMS	0	/a(C2+0)	50029	64677.4	0.996394	9.89041e-06	0.00360592
dark	2	A	pyr27	Serine3C2C3	2TMS	1	/a(C1+1),(C1+0)	9752	0	0	-5.119e-05	0.00360592
dark	2	A	pyr27	Serine3C2C3	2TMS	2	/a(C2+1)	4437	234.066	0.00360592	1.03042e-06	0.00360592
dark	2	A	pyr27	Serine3C1C2	2TMS	0	/a(C2+0)	26946	34741.2	0.992266	0.0037101	0.00773422
dark	2	A	pyr27	Serine3C1C2	2TMS	1	/a(C1+1),(C1+0)	4575	0	0	-0.0192144	0.00773422
dark	2	A	pyr27	Serine3C1C2	2TMS	2	/a(C2+1)	2559	270.79	0.00773422	0.000386774	0.00773422
dark	2	A	pyr27	MalateC1C4	3TMSMINUSCH3	0	/a(C4+0)	86950	127892	0.959807	0.000907131	0.0204729
dark	2	A	pyr27	MalateC1C4	3TMSMINUSCH3	1	/a(C1+1),(C3+0)	24580	0	0	-0.00323084	0.0204729
dark	2	A	pyr27	MalateC1C4	3TMSMINUSCH3	2	/a(C2+1),(C2+0)	16356	5154.95	0.0386869	0.00014049	0.0204729
dark	2	A	pyr27	MalateC1C4	3TMSMINUSCH3	3	/a(C3+1),(C1+0)	3674	200.66	0.00150591	0.000260358	0.0204729
dark	2	A	pyr27	MalateC1C4	3TMSMINUSCH3	4	/a(C4+1)	1044	0	0	-0.00102582	0.0204729
dark	2	A	pyr27	MalateC2C4	2TMS	0	/a(C3+0)	547772	716150	0.938406	-2.32414e-06	0.0279083
dark	2	A	pyr27	MalateC2C4	2TMS	1	/a(C1+1),(C2+0)	134232	30116.5	0.0394631	8.3279e-06	0.0279083
dark	2	A	pyr27	MalateC2C4	2TMS	2	/a(C2+1),(C1+0)	67053	16889.4	0.022131	2.79599e-05	0.0279083
dark	2	A	pyr27	MalateC2C4	2TMS	3	/a(C3+1)	11002	0	0	-0.000154586	0.0279083
dark	2	A	pyr27	Aspartate3C2C4	2TMS	0	/a(C3+0)	183556	240325	0.945826	5.75477e-16	0.028744
dark	2	A	pyr27	Aspartate3C2C4	2TMS	1	/a(C1+1),(C2+0)	43465	7329.2	0.0288449	8.63216e-17	0.028744
dark	2	A	pyr27	Aspartate3C2C4	2TMS	2	/a(C2+1),(C1+0)	21141	4726.39	0.0186012	8.63216e-17	0.028744
dark	2	A	pyr27	Aspartate3C2C4	2TMS	3	/a(C3+1)	4705	1709.56	0.00672817	1.79837e-16	0.028744
dark	2	A	pyr27	GlutamateC2C5	2TMS	0	/a(C4+0)	415610	550087	0.840701	3.5669e-16	0.074056
dark	2	A	pyr27	GlutamateC2C5	2TMS	1	/a(C1+1),(C3+0)	108865	23274.8	0.035571	-2.22931e-17	0.074056
dark	2	A	pyr27	GlutamateC2C5	2TMS	2	/a(C2+1),(C2+0)	97274	73025.3	0.111605	-3.5669e-16	0.074056
dark	2	A	pyr27	GlutamateC2C5	2TMS	3	/a(C3+1),(C1+0)	23437	7230.4	0.0110503	6.68794e-17	0.074056
dark	2	A	pyr27	GlutamateC2C5	2TMS	4	/a(C4+1)	7567	702.166	0.00107312	1.71379e-16	0.074056
dark	2	A	pyr27	CitrateC1C6	4TMSMINUSCH3	0	/a(C6+0)	103580	175319	0.957576	0.000987729	0.016017
dark	2	A	pyr27	CitrateC1C6	4TMSMINUSCH3	1	/a(C1+1),(C5+0)	40355	0	0	-0.00252724	0.016017
dark	2	A	pyr27	CitrateC1C6	4TMSMINUSCH3	2	/a(C2+1),(C4+0)	26627	6505.07	0.0355301	2.41766e-05	0.016017
dark	2	A	pyr27	CitrateC1C6	4TMSMINUSCH3	3	/a(C3+1),(C3+0)	7907	463.653	0.00253243	-1.49085e-05	0.016017
dark	2	A	pyr27	CitrateC1C6	4TMSMINUSCH3	4	/a(C4+1),(C2+0)	3271	798.454	0.00436109	0.000268101	0.016017
dark	2	A	pyr27	CitrateC1C6	4TMSMINUSCH3	5	/a(C5+1),(C1+0)	782	0	0	-0.000114998	0.016017
dark	2	A	pyr27	CitrateC1C6	4TMSMINUSCH3	6	/a(C6+1)	43	0	0	-0.00111603	0.016017
dark	2	A	pyr27	CitrateC1C5	2TMS	0	/a(C5+0)	1556546	2.08532e+06	0.964812	-4.41809e-15	0.0144127
dark	2	A	pyr27	CitrateC1C5	2TMS	1	/a(C1+1),(C4+0)	360120	12959.6	0.005996	5.33403e-15	0.0144127
dark	2	A	pyr27	CitrateC1C5	2TMS	2	/a(C2+1),(C3+0)	193145	52702.2	0.0243837	-1.4278e-15	0.0144127
dark	2	A	pyr27	CitrateC1C5	2TMS	3	/a(C3+1),(C2+0)	35447	4405.24	0.00203817	-1.09442e-15	0.0144127
dark	2	A	pyr27	CitrateC1C5	2TMS	4	/a(C4+1),(C1+0)	13168	5760.57	0.00266524	-7.9135e-16	0.0144127
dark	2	A	pyr27	CitrateC1C5	2TMS	5	/a(C5+1)	2250	226.727	0.0001049	-5.13114e-16	0.0144127
dark	2	B	pyr32	PyruvateC1C3	MEOXTMSMINUSCH3	0	/a(C3+0)	13821	16299	0.151114	7.1411e-16	0.843658
dark	2	B	pyr32	PyruvateC1C3	MEOXTMSMINUSCH3	1	/a(C1+1),(C2+0)	2322	591.412	0.00548321	-2.11414e-16	0.843658
dark	2	B	pyr32	PyruvateC1C3	MEOXTMSMINUSCH3	2	/a(C2+1),(C1+0)	3464	508.965	0.00471881	5.07394e-16	0.843658
dark	2	B	pyr32	PyruvateC1C3	MEOXTMSMINUSCH3	3	/a(C3+1)	77187	90459.4	0.838684	-1.50339e-16	0.843658
dark	2	B	pyr32	AlphaalanineC2C3	TMS	0	/a(C2+0)	22730	26126.6	0.686518	0	0.289763
dark	2	B	pyr32	AlphaalanineC2C3	TMS	1	/a(C1+1),(C1+0)	4252	1805.32	0.0474378	7.40792e-17	0.289763
dark	2	B	pyr32	AlphaalanineC2C3	TMS	2	/a(C2+1)	9850	10124.7	0.266044	0	0.289763
dark	2	B	pyr32	GlycineC2	2TMS	0	/a(C1+0)	8857	11292	1	0.000240231	0
dark	2	B	pyr32	GlycineC2	2TMS	1	/a(C1+1)	1609	0	0	-0.00131084	0
dark	2	B	pyr32	SuccinateC1C4	2TMSMINUSCH3	0	/a(C4+0)	62133	81414.8	0.835224	-4.03903e-06	0.0761227
dark	2	B	pyr32	SuccinateC1C4	2TMSMINUSCH3	1	/a(C1+1),(C3+0)	15044	2962.25	0.0303893	-2.98863e-05	0.0761227
dark	2	B	pyr32	SuccinateC1C4	2TMSMINUSCH3	2	/a(C2+1),(C2+0)	15863	12580.3	0.12906	0.000116749	0.0761227
dark	2	B	pyr32	SuccinateC1C4	2TMSMINUSCH3	3	/a(C3+1),(C1+0)	3183	519.281	0.00532723	0.000343448	0.0761227
dark	2	B	pyr32	SuccinateC1C4	2TMSMINUSCH3	4	/a(C4+1)	910	0	0	-0.00201785	0.0761227
dark	2	B	pyr32	FumarateC1C4	2TMSMINUSCH3	0	/a(C4+0)	18416	24039.4	0.984848	0.00301444	0.0091472
dark	2	B	pyr32	FumarateC1C4	2TMSMINUSCH3	1	/a(C1+1),(C3+0)	3354	0	0	-0.0150398	0.0091472
dark	2	B	pyr32	FumarateC1C4	2TMSMINUSCH3	2	/a(C2+1),(C2+0)	1877	216.451	0.0088676	0.00032535	0.0091472
dark	2	B	pyr32	FumarateC1C4	2TMSMINUSCH3	3	/a(C3+1),(C1+0)	382	153.401	0.00628454	5.98039e-05	0.0091472
dark	2	B	pyr32	FumarateC1C4	2TMSMINUSCH3	4	/a(C4+1)	72	0	0	-0.000378814	0.0091472
dark	2	B	pyr32	Serine3C2C3	2TMS	0	/a(C2+0)	28739	37139.8	0.958739	4.8533e-15	0.0228252
dark	2	B	pyr32	Serine3C2C3	2TMS	1	/a(C1+1),(C1+0)	6710	1428.32	0.0368713	8.32675e-16	0.0228252
dark	2	B	pyr32	Serine3C2C3	2TMS	2	/a(C2+1)	2780	170.044	0.00438957	-7.4227e-15	0.0228252
dark	2	B	pyr32	Serine3C1C2	2TMS	0	/a(C2+0)	15660	20252.1	1	0.00130988	0
dark	2	B	pyr32	Serine3C1C2	2TMS	1	/a(C1+1),(C1+0)	3127	0	0	0.00410647	0
dark	2	B	pyr32	Serine3C1C2	2TMS	2	/a(C2+1)	885	0	0	-0.0242275	0
dark	2	B	pyr32	MalateC1C4	3TMSMINUSCH3	0	/a(C4+0)	80095	117954	0.966618	-1.03428e-13	0.0157645
dark	2	B	pyr32	MalateC1C4	3TMSMINUSCH3	1	/a(C1+1),(C3+0)	24313	1905.65	0.0156166	-1.37506e-14	0.0157645
dark	2	B	pyr32	MalateC1C4	3TMSMINUSCH3	2	/a(C2+1),(C2+0)	12931	1085.93	0.00889909	1.66501e-14	0.0157645
dark	2	B	pyr32	MalateC1C4	3TMSMINUSCH3	3	/a(C3+1),(C1+0)	3245	710.255	0.00582046	-5.07874e-14	0.0157645
dark	2	B	pyr32	MalateC1C4	3TMSMINUSCH3	4	/a(C4+1)	1118	371.628	0.00304545	-2.3957e-14	0.0157645
dark	2	B	pyr32	MalateC2C4	2TMS	0	/a(C3+0)	494629	646720	0.95178	0	0.0217892
dark	2	B	pyr32	MalateC2C4	2TMS	1	/a(C1+1),(C2+0)	117324	22242	0.0327336	0	0.0217892
dark	2	B	pyr32	MalateC2C4	2TMS	2	/a(C2+1),(C1+0)	55327	9392.99	0.0138237	2.14936e-17	0.0217892
dark	2	B	pyr32	MalateC2C4	2TMS	3	/a(C3+1)	9756	1129.42	0.00166217	-5.37339e-18	0.0217892
dark	2	B	pyr32	Aspartate3C2C4	2TMS	0	/a(C3+0)	68791	90071.4	0.955324	-2.1701e-15	0.0237156
dark	2	B	pyr32	Aspartate3C2C4	2TMS	1	/a(C1+1),(C2+0)	15895	2237.08	0.0237272	2.6545e-15	0.0237156
dark	2	B	pyr32	Aspartate3C2C4	2TMS	2	/a(C2+1),(C1+0)	7601	1454.37	0.0154255	1.73414e-15	0.0237156
dark	2	B	pyr32	Aspartate3C2C4	2TMS	3	/a(C3+1)	1592	520.713	0.00552283	4.91421e-15	0.0237156
dark	2	B	pyr32	GlutamateC2C5	2TMS	0	/a(C4+0)	184376	244053	0.818205	-2.93767e-16	0.0907415
dark	2	B	pyr32	GlutamateC2C5	2TMS	1	/a(C1+1),(C3+0)	46926	8402.31	0.0281694	2.20326e-16	0.0907415
dark	2	B	pyr32	GlutamateC2C5	2TMS	2	/a(C2+1),(C2+0)	47064	37801.3	0.126732	1.46884e-16	0.0907415
dark	2	B	pyr32	GlutamateC2C5	2TMS	3	/a(C3+1),(C1+0)	14586	7828.15	0.0262445	-2.75407e-16	0.0907415
dark	2	B	pyr32	GlutamateC2C5	2TMS	4	/a(C4+1)	4261	193.866	0.00064995	-1.31583e-16	0.0907415
dark	2	B	pyr32	CitrateC1C6	4TMSMINUSCH3	0	/a(C6+0)	62973	106766	0.959238	-1.21027e-07	0.0160231
dark	2	B	pyr32	CitrateC1C6	4TMSMINUSCH3	1	/a(C1+1),(C5+0)	25296	766.019	0.00688229	2.39042e-06	0.0160231
dark	2	B	pyr32	CitrateC1C6	4TMSMINUSCH3	2	/a(C2+1),(C4+0)	15662	2744.63	0.0246591	-1.29118e-06	0.0160231
dark	2	B	pyr32	CitrateC1C6	4TMSMINUSCH3	3	/a(C3+1),(C3+0)	4616	252.556	0.00226908	-2.91015e-05	0.0160231
dark	2	B	pyr32	CitrateC1C6	4TMSMINUSCH3	4	/a(C4+1),(C2+0)	1669	180.918	0.00162546	5.08401e-05	0.0160231
dark	2	B	pyr32	CitrateC1C6	4TMSMINUSCH3	5	/a(C5+1),(C1+0)	768	592.779	0.00532581	0.000203644	0.0160231
dark	2	B	pyr32	CitrateC1C6	4TMSMINUSCH3	6	/a(C6+1)	158	0	0	-0.000599106	0.0160231
dark	2	B	pyr32	CitrateC1C5	2TMS	0	/a(C5+0)	921439	1.23442e+06	0.966034	9.11331e-17	0.0134613
dark	2	B	pyr32	CitrateC1C5	2TMS	1	/a(C1+1),(C4+0)	215940	11495.1	0.0089958	2.50616e-16	0.0134613
dark	2	B	pyr32	CitrateC1C5	2TMS	2	/a(C2+1),(C3+0)	110092	24687.4	0.0193198	1.70875e-16	0.0134613
dark	2	B	pyr32	CitrateC1C5	2TMS	3	/a(C3+1),(C2+0)	21272	3971.21	0.00310779	2.87639e-16	0.0134613
dark	2	B	pyr32	CitrateC1C5	2TMS	4	/a(C4+1),(C1+0)	7292	3023.02	0.00236576	-2.12169e-16	0.0134613
dark	2	B	pyr32	CitrateC1C5	2TMS	5	/a(C5+1)	1386	226.03	0.000176887	-2.74823e-16	0.0134613
dark	2	C	pyr37	PyruvateC1C3	MEOXTMSMINUSCH3	0	/a(C3+0)	15562	18355.1	0.174063	4.48655e-15	0.823235
dark	2	C	pyr37	PyruvateC1C3	MEOXTMSMINUSCH3	1	/a(C1+1),(C2+0)	2359	378.966	0.00359377	-1.577e-15	0.823235
dark	2	C	pyr37	PyruvateC1C3	MEOXTMSMINUSCH3	2	/a(C2+1),(C1+0)	3074	97.0437	0.000920274	2.56922e-15	0.823235
dark	2	C	pyr37	PyruvateC1C3	MEOXTMSMINUSCH3	3	/a(C3+1)	73876	86619.8	0.821423	-4.60159e-16	0.823235
dark	2	C	pyr37	AlphaalanineC2C3	TMS	0	/a(C2+0)	33002	37925.8	0.737972	5.80903e-16	0.228589
dark	2	C	pyr37	AlphaalanineC2C3	TMS	1	/a(C1+1),(C1+0)	6801	3436.93	0.0668769	4.53831e-16	0.228589
dark	2	C	pyr37	AlphaalanineC2C3	TMS	2	/a(C2+1)	10298	10029.2	0.195151	-2.90452e-16	0.228589
dark	2	C	pyr37	GlycineC2	2TMS	0	/a(C1+0)	9244	11782.5	0.949967	0	0.050033
dark	2	C	pyr37	GlycineC2	2TMS	1	/a(C1+1)	2181	620.562	0.050033	0	0.050033
dark	2	C	pyr37	SuccinateC1C4	2TMSMINUSCH3	0	/a(C4+0)	76307	100002	0.89752	-2.6177e-15	0.0499557
dark	2	C	pyr37	SuccinateC1C4	2TMSMINUSCH3	1	/a(C1+1),(C3+0)	17246	2174.07	0.0195122	-8.18031e-16	0.0499557
dark	2	C	pyr37	SuccinateC1C4	2TMSMINUSCH3	2	/a(C2+1),(C2+0)	13500	7934.96	0.0712161	1.52154e-15	0.0499557
dark	2	C	pyr37	SuccinateC1C4	2TMSMINUSCH3	3	/a(C3+1),(C1+0)	3018	1017.28	0.00913008	-3.10034e-15	0.0499557
dark	2	C	pyr37	SuccinateC1C4	2TMSMINUSCH3	4	/a(C4+1)	1110	292.15	0.00262204	-1.67696e-16	0.0499557
dark	2	C	pyr37	FumarateC1C4	2TMSMINUSCH3	0	/a(C4+0)	12885	16869.4	0.945136	0.000407209	0.0209233
dark	2	C	pyr37	FumarateC1C4	2TMSMINUSCH3	1	/a(C1+1),(C3+0)	3183	721.965	0.0404494	0.00141012	0.0209233
dark	2	C	pyr37	FumarateC1C4	2TMSMINUSCH3	2	/a(C2+1),(C2+0)	1172	0	0	-0.00750029	0.0209233
dark	2	C	pyr37	FumarateC1C4	2TMSMINUSCH3	3	/a(C3+1),(C1+0)	420	257.28	0.0144146	0.000515413	0.0209233
dark	2	C	pyr37	FumarateC1C4	2TMSMINUSCH3	4	/a(C4+1)	43	0	0	-0.00168498	0.0209233
dark	2	C	pyr37	Serine3C2C3	2TMS	0	/a(C2+0)	26000	33564.9	0.991157	0.00106202	0.0044213
dark	2	C	pyr37	Serine3C2C3	2TMS	1	/a(C1+1),(C1+0)	5424	299.449	0.0088426	0.00397687	0.0044213
dark	2	C	pyr37	Serine3C2C3	2TMS	2	/a(C2+1)	1539	0	0	-0.021601	0.0044213
dark	2	C	pyr37	Serine3C1C2	2TMS	0	/a(C2+0)	15108	19420.4	1	0.00624342	0
dark	2	C	pyr37	Serine3C1C2	2TMS	1	/a(C1+1),(C1+0)	2478	0	0	-0.0238838	0
dark	2	C	pyr37	Serine3C1C2	2TMS	2	/a(C2+1)	967	0	0	-0.018255	0
dark	2	C	pyr37	MalateC1C4	3TMSMINUSCH3	0	/a(C4+0)	81223	119598	0.949405	1.81853e-14	0.0207662
dark	2	C	pyr37	MalateC1C4	3TMSMINUSCH3	1	/a(C1+1),(C3+0)	25816	3627.47	0.028796	-2.66408e-15	0.0207662
dark	2	C	pyr37	MalateC1C4	3TMSMINUSCH3	2	/a(C2+1),(C2+0)	13885	1768.19	0.0140365	-6.51542e-16	0.0207662
dark	2	C	pyr37	MalateC1C4	3TMSMINUSCH3	3	/a(C3+1),(C1+0)	3504	611.512	0.00485437	-3.10605e-14	0.0207662
dark	2	C	pyr37	MalateC1C4	3TMSMINUSCH3	4	/a(C4+1)	1204	366.349	0.00290819	-2.58807e-16	0.0207662
dark	2	C	pyr37	MalateC2C4	2TMS	0	/a(C3+0)	510452	667421	0.957671	-1.00544e-15	0.0181317
dark	2	C	pyr37	MalateC2C4	2TMS	1	/a(C1+1),(C2+0)	120110	21741.7	0.0311968	1.2568e-16	0.0181317
dark	2	C	pyr37	MalateC2C4	2TMS	2	/a(C2+1),(C1+0)	54920	7107.42	0.0101983	7.33136e-17	0.0181317
dark	2	C	pyr37	MalateC2C4	2TMS	3	/a(C3+1)	9228	650.814	0.000933842	5.23669e-17	0.0181317
dark	2	C	pyr37	Aspartate3C2C4	2TMS	0	/a(C3+0)	70481	92275.5	0.948561	1.50299e-16	0.0265702
dark	2	C	pyr37	Aspartate3C2C4	2TMS	1	/a(C1+1),(C2+0)	16940	3159.77	0.0324814	3.75747e-17	0.0265702
dark	2	C	pyr37	Aspartate3C2C4	2TMS	2	/a(C2+1),(C1+0)	7502	938.015	0.00964248	9.39367e-18	0.0265702
dark	2	C	pyr37	Aspartate3C2C4	2TMS	3	/a(C3+1)	1897	906.137	0.00931478	-2.34842e-18	0.0265702
dark	2	C	pyr37	GlutamateC2C5	2TMS	0	/a(C4+0)	199322	263830	0.856175	-9.46395e-17	0.0662265
dark	2	C	pyr37	GlutamateC2C5	2TMS	1	/a(C1+1),(C3+0)	51089	9732.15	0.0315825	0	0.0662265
dark	2	C	pyr37	GlutamateC2C5	2TMS	2	/a(C2+1),(C2+0)	44384	32382.8	0.105088	0	0.0662265
dark	2	C	pyr37	GlutamateC2C5	2TMS	3	/a(C3+1),(C1+0)	9400	1686.07	0.0054716	1.18299e-17	0.0662265
dark	2	C	pyr37	GlutamateC2C5	2TMS	4	/a(C4+1)	3328	518.735	0.00168338	2.95749e-18	0.0662265
dark	2	C	pyr37	CitrateC1C6	4TMSMINUSCH3	0	/a(C6+0)	182071	308710	0.990545	-9.85462e-08	0.00477392
dark	2	C	pyr37	CitrateC1C6	4TMSMINUSCH3	1	/a(C1+1),(C5+0)	71788	77.1981	0.000247702	1.94638e-06	0.00477392
dark	2	C	pyr37	CitrateC1C6	4TMSMINUSCH3	2	/a(C2+1),(C4+0)	40441	577.734	0.00185375	-1.05132e-06	0.00477392
dark	2	C	pyr37	CitrateC1C6	4TMSMINUSCH3	3	/a(C3+1),(C3+0)	12087	1832.96	0.00588133	-2.36955e-05	0.00477392
dark	2	C	pyr37	CitrateC1C6	4TMSMINUSCH3	4	/a(C4+1),(C2+0)	3769	98.5855	0.000316327	4.13958e-05	0.00477392
dark	2	C	pyr37	CitrateC1C6	4TMSMINUSCH3	5	/a(C5+1),(C1+0)	1176	360.212	0.0011558	0.000165815	0.00477392
dark	2	C	pyr37	CitrateC1C6	4TMSMINUSCH3	6	/a(C6+1)	124	0	0	-0.000487814	0.00477392
dark	2	C	pyr37	CitrateC1C5	2TMS	0	/a(C5+0)	2620382	3.51059e+06	0.981291	-1.02855e-14	0.00762241
dark	2	C	pyr37	CitrateC1C5	2TMS	1	/a(C1+1),(C4+0)	602602	17980.8	0.00502606	-2.05059e-15	0.00762241
dark	2	C	pyr37	CitrateC1C5	2TMS	2	/a(C2+1),(C3+0)	285704	37076	0.0103636	-1.41588e-15	0.00762241
dark	2	C	pyr37	CitrateC1C5	2TMS	3	/a(C3+1),(C2+0)	48978	4189.83	0.00117115	-8.23897e-16	0.00762241
dark	2	C	pyr37	CitrateC1C5	2TMS	4	/a(C4+1),(C1+0)	15894	6789.93	0.00189794	3.16844e-15	0.00762241
dark	2	C	pyr37	CitrateC1C5	2TMS	5	/a(C5+1)	3054	896.961	0.000250721	4.29787e-15	0.00762241
dark	2	D	pyr42	PyruvateC1C3	MEOXTMSMINUSCH3	0	/a(C3+0)	20317	23966	0.140583	5.24084e-16	0.856233
dark	2	D	pyr42	PyruvateC1C3	MEOXTMSMINUSCH3	1	/a(C1+1),(C2+0)	2885	234.391	0.00137492	9.1417e-16	0.856233
dark	2	D	pyr42	PyruvateC1C3	MEOXTMSMINUSCH3	2	/a(C2+1),(C1+0)	5691	1159.54	0.00680179	5.12173e-16	0.856233
dark	2	D	pyr42	PyruvateC1C3	MEOXTMSMINUSCH3	3	/a(C3+1)	123822	145116	0.851241	-1.90576e-16	0.856233
dark	2	D	pyr42	AlphaalanineC2C3	TMS	0	/a(C2+0)	77807	89442.3	0.77673	1.55118e-15	0.199443
dark	2	D	pyr42	AlphaalanineC2C3	TMS	1	/a(C1+1),(C1+0)	13699	5487.56	0.0476548	9.6949e-16	0.199443
dark	2	D	pyr42	AlphaalanineC2C3	TMS	2	/a(C2+1)	21068	20222.6	0.175616	-9.37174e-16	0.199443
dark	2	D	pyr42	GlycineC2	2TMS	0	/a(C1+0)	22244	28286	1	0.00246261	0
dark	2	D	pyr42	GlycineC2	2TMS	1	/a(C1+1)	3716	0	0	-0.0134374	0
dark	2	D	pyr42	SuccinateC1C4	2TMSMINUSCH3	0	/a(C4+0)	74595	97749.2	0.878619	-1.3111e-16	0.0571184
dark	2	D	pyr42	SuccinateC1C4	2TMSMINUSCH3	1	/a(C1+1),(C3+0)	17596	3053.41	0.0274456	-3.27775e-17	0.0571184
dark	2	D	pyr42	SuccinateC1C4	2TMSMINUSCH3	2	/a(C2+1),(C2+0)	14738	9612.78	0.0864044	-3.27775e-17	0.0571184
dark	2	D	pyr42	SuccinateC1C4	2TMSMINUSCH3	3	/a(C3+1),(C1+0)	2683	212.084	0.00190632	-8.19438e-18	0.0571184
dark	2	D	pyr42	SuccinateC1C4	2TMSMINUSCH3	4	/a(C4+1)	1378	625.805	0.00562505	-2.86803e-17	0.0571184
dark	2	D	pyr42	FumarateC1C4	2TMSMINUSCH3	0	/a(C4+0)	25680	33648.2	0.982856	7.95774e-05	0.0093019
dark	2	D	pyr42	FumarateC1C4	2TMSMINUSCH3	1	/a(C1+1),(C3+0)	5399	251.176	0.00733681	0.000278125	0.0093019
dark	2	D	pyr42	FumarateC1C4	2TMSMINUSCH3	2	/a(C2+1),(C2+0)	2373	0	0	-0.00147255	0.0093019
dark	2	D	pyr42	FumarateC1C4	2TMSMINUSCH3	3	/a(C3+1),(C1+0)	591	320.363	0.00935773	4.45383e-05	0.0093019
dark	2	D	pyr42	FumarateC1C4	2TMSMINUSCH3	4	/a(C4+1)	121	15.3852	0.000449398	-8.96805e-07	0.0093019
dark	2	D	pyr42	Serine3C2C3	2TMS	0	/a(C2+0)	150721	194834	0.990545	8.31971e-06	0.00472766
dark	2	D	pyr42	Serine3C2C3	2TMS	1	/a(C1+1),(C1+0)	30824	1859.8	0.00945533	3.11543e-05	0.00472766
dark	2	D	pyr42	Serine3C2C3	2TMS	2	/a(C2+1)	13051	0	0	-0.000169219	0.00472766
dark	2	D	pyr42	Serine3C1C2	2TMS	0	/a(C2+0)	80209	103876	0.974753	1.79745e-15	0.0140457
dark	2	D	pyr42	Serine3C1C2	2TMS	1	/a(C1+1),(C1+0)	17477	2387.39	0.0224028	-6.22196e-16	0.0140457
dark	2	D	pyr42	Serine3C1C2	2TMS	2	/a(C2+1)	7560	303.103	0.00284426	-3.97514e-15	0.0140457
dark	2	D	pyr42	MalateC1C4	3TMSMINUSCH3	0	/a(C4+0)	166573	244773	0.98199	0.00157566	0.0100543
dark	2	D	pyr42	MalateC1C4	3TMSMINUSCH3	1	/a(C1+1),(C3+0)	46389	0	0	-0.00559823	0.0100543
dark	2	D	pyr42	MalateC1C4	3TMSMINUSCH3	2	/a(C2+1),(C2+0)	26945	3442.69	0.0138115	0.000217633	0.0100543
dark	2	D	pyr42	MalateC1C4	3TMSMINUSCH3	3	/a(C3+1),(C1+0)	6337	1046.42	0.00419808	0.000361605	0.0100543
dark	2	D	pyr42	MalateC1C4	3TMSMINUSCH3	4	/a(C4+1)	1401	0	0	-0.00142607	0.0100543
dark	2	D	pyr42	MalateC2C4	2TMS	0	/a(C3+0)	1037764	1.35704e+06	0.97036	-8.34844e-17	0.0130881
dark	2	D	pyr42	MalateC2C4	2TMS	1	/a(C1+1),(C2+0)	232460	28930.3	0.0206868	-2.08711e-17	0.0130881
dark	2	D	pyr42	MalateC2C4	2TMS	2	/a(C2+1),(C1+0)	107203	11583.3	0.00828267	-1.04355e-17	0.0130881
dark	2	D	pyr42	MalateC2C4	2TMS	3	/a(C3+1)	17029	938.003	0.000670724	-5.21777e-18	0.0130881
dark	2	D	pyr42	Aspartate3C2C4	2TMS	0	/a(C3+0)	182312	238710	0.950444	-4.65375e-15	0.0253321
dark	2	D	pyr42	Aspartate3C2C4	2TMS	1	/a(C1+1),(C2+0)	42169	5935.12	0.0236312	-2.90859e-16	0.0253321
dark	2	D	pyr42	Aspartate3C2C4	2TMS	2	/a(C2+1),(C1+0)	22056	6381.82	0.0254098	4.36289e-17	0.0253321
dark	2	D	pyr42	Aspartate3C2C4	2TMS	3	/a(C3+1)	3617	129.383	0.000515151	-2.29052e-16	0.0253321
dark	2	D	pyr42	GlutamateC2C5	2TMS	0	/a(C4+0)	471441	623993	0.854662	-2.31112e-07	0.0661304
dark	2	D	pyr42	GlutamateC2C5	2TMS	1	/a(C1+1),(C3+0)	122678	25504.9	0.0349332	-2.20216e-06	0.0661304
dark	2	D	pyr42	GlutamateC2C5	2TMS	2	/a(C2+1),(C2+0)	103608	74198.1	0.101627	7.58664e-06	0.0661304
dark	2	D	pyr42	GlutamateC2C5	2TMS	3	/a(C3+1),(C1+0)	23869	6409.16	0.00877841	2.73634e-05	0.0661304
dark	2	D	pyr42	GlutamateC2C5	2TMS	4	/a(C4+1)	7035	0	0	-0.000148322	0.0661304
dark	2	D	pyr42	CitrateC1C6	4TMSMINUSCH3	0	/a(C6+0)	143120	241738	0.973233	0.00221705	0.0100503
dark	2	D	pyr42	CitrateC1C6	4TMSMINUSCH3	1	/a(C1+1),(C5+0)	54814	0	0	-0.00579132	0.0100503
dark	2	D	pyr42	CitrateC1C6	4TMSMINUSCH3	2	/a(C2+1),(C4+0)	35157	6112.44	0.0246086	0.000649727	0.0100503
dark	2	D	pyr42	CitrateC1C6	4TMSMINUSCH3	3	/a(C3+1),(C3+0)	9570	0	0	-0.00118378	0.0100503
dark	2	D	pyr42	CitrateC1C6	4TMSMINUSCH3	4	/a(C4+1),(C2+0)	3190	0	0	-0.000437073	0.0100503
dark	2	D	pyr42	CitrateC1C6	4TMSMINUSCH3	5	/a(C5+1),(C1+0)	988	462.841	0.00186339	2.32773e-05	0.0100503
dark	2	D	pyr42	CitrateC1C6	4TMSMINUSCH3	6	/a(C6+1)	298	73.1699	0.000294581	-7.11872e-07	0.0100503
dark	2	D	pyr42	CitrateC1C5	2TMS	0	/a(C5+0)	2284295	3.05909e+06	0.987095	0.000337543	0.00591877
dark	2	D	pyr42	CitrateC1C5	2TMS	1	/a(C1+1),(C4+0)	508675	0	0	-0.00151586	0.00591877
dark	2	D	pyr42	CitrateC1C5	2TMS	2	/a(C2+1),(C3+0)	246288	31952.2	0.0103102	3.03992e-05	0.00591877
dark	2	D	pyr42	CitrateC1C5	2TMS	3	/a(C3+1),(C2+0)	41979	4362.5	0.00140768	2.2185e-07	0.00591877
dark	2	D	pyr42	CitrateC1C5	2TMS	4	/a(C4+1),(C1+0)	12059	3680.49	0.00118761	2.23162e-06	0.00591877
dark	2	D	pyr42	CitrateC1C5	2TMS	5	/a(C5+1)	1737	0	0	-1.22702e-05	0.00591877
dark	4	A	pyr28	PyruvateC1C3	MEOXTMSMINUSCH3	0	/a(C3+0)	10536	12421.1	0.119888	1.07997e-15	0.872385
dark	4	A	pyr28	PyruvateC1C3	MEOXTMSMINUSCH3	1	/a(C1+1),(C2+0)	2101	827.395	0.00798596	-5.44896e-16	0.872385
dark	4	A	pyr28	PyruvateC1C3	MEOXTMSMINUSCH3	2	/a(C2+1),(C1+0)	3516	746.93	0.00720933	-8.68888e-16	0.872385
dark	4	A	pyr28	PyruvateC1C3	MEOXTMSMINUSCH3	3	/a(C3+1)	76483	89610.7	0.864917	0	0.872385
dark	4	A	pyr28	AlphaalanineC2C3	TMS	0	/a(C2+0)	27380	31473.4	0.687766	0	0.290555
dark	4	A	pyr28	AlphaalanineC2C3	TMS	1	/a(C1+1),(C1+0)	4958	1984.09	0.0433571	6.16175e-17	0.290555
dark	4	A	pyr28	AlphaalanineC2C3	TMS	2	/a(C2+1)	11943	12304.2	0.268877	0	0.290555
dark	4	A	pyr28	GlycineC2	2TMS	0	/a(C1+0)	7035	8971.56	0.999045	0	0.000955059
dark	4	A	pyr28	GlycineC2	2TMS	1	/a(C1+1)	1296	8.57656	0.000955059	-2.72925e-17	0.000955059
dark	4	A	pyr28	SuccinateC1C4	2TMSMINUSCH3	0	/a(C4+0)	62085	81342.5	0.812284	-1.53246e-15	0.0928816
dark	4	A	pyr28	SuccinateC1C4	2TMSMINUSCH3	1	/a(C1+1),(C3+0)	15702	3843.22	0.0383783	2.33517e-15	0.0928816
dark	4	A	pyr28	SuccinateC1C4	2TMSMINUSCH3	2	/a(C2+1),(C2+0)	15621	12061.9	0.120449	1.22232e-15	0.0928816
dark	4	A	pyr28	SuccinateC1C4	2TMSMINUSCH3	3	/a(C3+1),(C1+0)	4549	2333.43	0.0233016	1.70577e-15	0.0928816
dark	4	A	pyr28	SuccinateC1C4	2TMSMINUSCH3	4	/a(C4+1)	1749	559.396	0.00558612	1.9703e-15	0.0928816
dark	4	A	pyr28	FumarateC1C4	2TMSMINUSCH3	0	/a(C4+0)	22788	29766.2	0.976594	0.00248091	0.0140439
dark	4	A	pyr28	FumarateC1C4	2TMSMINUSCH3	1	/a(C1+1),(C3+0)	4231	0	0	-0.0123857	0.0140439
dark	4	A	pyr28	FumarateC1C4	2TMSMINUSCH3	2	/a(C2+1),(C2+0)	2448	428.03	0.0140432	0.000286114	0.0140439
dark	4	A	pyr28	FumarateC1C4	2TMSMINUSCH3	3	/a(C3+1),(C1+0)	570	285.382	0.00936304	0.0001029	0.0140439
dark	4	A	pyr28	FumarateC1C4	2TMSMINUSCH3	4	/a(C4+1)	105	0	0	-0.000627589	0.0140439
dark	4	A	pyr28	Serine3C2C3	2TMS	0	/a(C2+0)	39257	50696	0.995295	0.000863378	0.0047054
dark	4	A	pyr28	Serine3C2C3	2TMS	1	/a(C1+1),(C1+0)	7423	0	0	-0.0044686	0.0047054
dark	4	A	pyr28	Serine3C2C3	2TMS	2	/a(C2+1)	3526	239.673	0.0047054	8.99501e-05	0.0047054
dark	4	A	pyr28	Serine3C1C2	2TMS	0	/a(C2+0)	20823	26867.4	0.986927	0.00308385	0.0130733
dark	4	A	pyr28	Serine3C1C2	2TMS	1	/a(C1+1),(C1+0)	3623	0	0	-0.0159711	0.0130733
dark	4	A	pyr28	Serine3C1C2	2TMS	2	/a(C2+1)	2091	355.897	0.0130733	0.000321488	0.0130733
dark	4	A	pyr28	MalateC1C4	3TMSMINUSCH3	0	/a(C4+0)	63386	93348.6	0.920363	-7.84414e-06	0.0372411
dark	4	A	pyr28	MalateC1C4	3TMSMINUSCH3	1	/a(C1+1),(C3+0)	19231	1395.92	0.013763	-8.98605e-05	0.0372411
dark	4	A	pyr28	MalateC1C4	3TMSMINUSCH3	2	/a(C2+1),(C2+0)	13971	6331.21	0.062422	0.00022664	0.0372411
dark	4	A	pyr28	MalateC1C4	3TMSMINUSCH3	3	/a(C3+1),(C1+0)	3481	350.176	0.00345253	0.000780136	0.0372411
dark	4	A	pyr28	MalateC1C4	3TMSMINUSCH3	4	/a(C4+1)	863	0	0	-0.00306231	0.0372411
dark	4	A	pyr28	MalateC2C4	2TMS	0	/a(C3+0)	411005	537219	0.899918	0	0.0491745
dark	4	A	pyr28	MalateC2C4	2TMS	1	/a(C1+1),(C2+0)	110005	34553.5	0.0578821	0	0.0491745
dark	4	A	pyr28	MalateC2C4	2TMS	2	/a(C2+1),(C1+0)	59337	22062.5	0.0369578	0	0.0491745
dark	4	A	pyr28	MalateC2C4	2TMS	3	/a(C3+1)	12876	3129.27	0.00524197	0	0.0491745
dark	4	A	pyr28	Aspartate3C2C4	2TMS	0	/a(C3+0)	116502	152512	0.925409	-2.6645e-16	0.039188
dark	4	A	pyr28	Aspartate3C2C4	2TMS	1	/a(C1+1),(C2+0)	29163	6691.86	0.0406046	6.21717e-16	0.039188
dark	4	A	pyr28	Aspartate3C2C4	2TMS	2	/a(C2+1),(C1+0)	14591	4119.96	0.024999	4.88492e-16	0.039188
dark	4	A	pyr28	Aspartate3C2C4	2TMS	3	/a(C3+1)	3586	1481.12	0.00898712	1.23788e-15	0.039188
dark	4	A	pyr28	GlutamateC2C5	2TMS	0	/a(C4+0)	292607	387165	0.77978	-2.42301e-06	0.103304
dark	4	A	pyr28	GlutamateC2C5	2TMS	1	/a(C1+1),(C3+0)	85776	28176	0.0567485	-2.30878e-05	0.103304
dark	4	A	pyr28	GlutamateC2C5	2TMS	2	/a(C2+1),(C2+0)	82040	66506.2	0.133948	7.95397e-05	0.103304
dark	4	A	pyr28	GlutamateC2C5	2TMS	3	/a(C3+1),(C1+0)	26954	14658.6	0.0295235	0.000286883	0.103304
dark	4	A	pyr28	GlutamateC2C5	2TMS	4	/a(C4+1)	6643	0	0	-0.00155503	0.103304
dark	4	A	pyr28	CitrateC1C6	4TMSMINUSCH3	0	/a(C6+0)	64425	108288	0.933932	0.00486362	0.0281649
dark	4	A	pyr28	CitrateC1C6	4TMSMINUSCH3	1	/a(C1+1),(C5+0)	23789	0	0	-0.0124796	0.0281649
dark	4	A	pyr28	CitrateC1C6	4TMSMINUSCH3	2	/a(C2+1),(C4+0)	17057	4957.31	0.0427543	0.000248736	0.0281649
dark	4	A	pyr28	CitrateC1C6	4TMSMINUSCH3	3	/a(C3+1),(C3+0)	5937	1712.71	0.0147712	-7.12684e-05	0.0281649
dark	4	A	pyr28	CitrateC1C6	4TMSMINUSCH3	4	/a(C4+1),(C2+0)	2400	410.905	0.00354385	0.000117898	0.0281649
dark	4	A	pyr28	CitrateC1C6	4TMSMINUSCH3	5	/a(C5+1),(C1+0)	1089	579.554	0.00499837	0.000472044	0.0281649
dark	4	A	pyr28	CitrateC1C6	4TMSMINUSCH3	6	/a(C6+1)	157	0	0	-0.00138872	0.0281649
dark	4	A	pyr28	CitrateC1C5	2TMS	0	/a(C5+0)	945830	1.26709e+06	0.92093	-6.7738e-16	0.0337176
dark	4	A	pyr28	CitrateC1C5	2TMS	1	/a(C1+1),(C4+0)	222419	11712.2	0.00851252	-2.11681e-16	0.0337176
dark	4	A	pyr28	CitrateC1C5	2TMS	2	/a(C2+1),(C3+0)	154197	80121.5	0.0582328	1.05841e-16	0.0337176
dark	4	A	pyr28	CitrateC1C5	2TMS	3	/a(C3+1),(C2+0)	33338	7994.91	0.00581075	5.18619e-16	0.0337176
dark	4	A	pyr28	CitrateC1C5	2TMS	4	/a(C4+1),(C1+0)	16152	8792.31	0.0063903	4.73637e-16	0.0337176
dark	4	A	pyr28	CitrateC1C5	2TMS	5	/a(C5+1)	2953	169.623	0.000123283	-2.22927e-16	0.0337176
dark	4	B	pyr33	PyruvateC1C3	MEOXTMSMINUSCH3	0	/a(C3+0)	17661	20831.8	0.131575	1.07806e-15	0.863219
dark	4	B	pyr33	PyruvateC1C3	MEOXTMSMINUSCH3	1	/a(C1+1),(C2+0)	2619	315.11	0.00199026	-1.47591e-16	0.863219
dark	4	B	pyr33	PyruvateC1C3	MEOXTMSMINUSCH3	2	/a(C2+1),(C1+0)	5905	1842.5	0.0116374	7.95708e-16	0.863219
dark	4	B	pyr33	PyruvateC1C3	MEOXTMSMINUSCH3	3	/a(C3+1)	115547	135337	0.854798	-2.05344e-16	0.863219
dark	4	B	pyr33	AlphaalanineC2C3	TMS	0	/a(C2+0)	46308	53237.8	0.70774	1.9959e-16	0.274229
dark	4	B	pyr33	AlphaalanineC2C3	TMS	1	/a(C1+1),(C1+0)	7799	2712.57	0.0360608	1.87116e-16	0.274229
dark	4	B	pyr33	AlphaalanineC2C3	TMS	2	/a(C2+1)	18802	19271.8	0.256199	-9.97951e-17	0.274229
dark	4	B	pyr33	GlycineC2	2TMS	0	/a(C1+0)	12914	16320.1	1	0.0079874	0
dark	4	B	pyr33	GlycineC2	2TMS	1	/a(C1+1)	1708	0	0	-0.0435839	0
dark	4	B	pyr33	SuccinateC1C4	2TMSMINUSCH3	0	/a(C4+0)	85328	111806	0.793706	-6.23248e-16	0.107898
dark	4	B	pyr33	SuccinateC1C4	2TMSMINUSCH3	1	/a(C1+1),(C3+0)	20764	4167.37	0.029584	-1.03875e-16	0.107898
dark	4	B	pyr33	SuccinateC1C4	2TMSMINUSCH3	2	/a(C2+1),(C2+0)	23042	18775.8	0.133288	2.54493e-15	0.107898
dark	4	B	pyr33	SuccinateC1C4	2TMSMINUSCH3	3	/a(C3+1),(C1+0)	8157	5388.42	0.0382522	1.18807e-15	0.107898
dark	4	B	pyr33	SuccinateC1C4	2TMSMINUSCH3	4	/a(C4+1)	2800	728.134	0.00516899	1.06472e-15	0.107898
dark	4	B	pyr33	FumarateC1C4	2TMSMINUSCH3	0	/a(C4+0)	21635	28334.3	0.924119	-2.95345e-06	0.0240776
dark	4	B	pyr33	FumarateC1C4	2TMSMINUSCH3	1	/a(C1+1),(C3+0)	5814	1874.12	0.0611241	-2.1797e-05	0.0240776
dark	4	B	pyr33	FumarateC1C4	2TMSMINUSCH3	2	/a(C2+1),(C2+0)	2499	278.502	0.0090833	8.52826e-05	0.0240776
dark	4	B	pyr33	FumarateC1C4	2TMSMINUSCH3	3	/a(C3+1),(C1+0)	584	173.949	0.00567331	0.000250374	0.0240776
dark	4	B	pyr33	FumarateC1C4	2TMSMINUSCH3	4	/a(C4+1)	68	0	0	-0.001473	0.0240776
dark	4	B	pyr33	Serine3C2C3	2TMS	0	/a(C2+0)	69279	89482.4	0.970844	0.000473934	0.0145781
dark	4	B	pyr33	Serine3C2C3	2TMS	1	/a(C1+1),(C1+0)	15736	2687.31	0.0291562	0.00177471	0.0145781
dark	4	B	pyr33	Serine3C2C3	2TMS	2	/a(C2+1)	5400	0	0	-0.00963962	0.0145781
dark	4	B	pyr33	Serine3C1C2	2TMS	0	/a(C2+0)	36953	47848.6	0.987775	0.000213069	0.00611227
dark	4	B	pyr33	Serine3C1C2	2TMS	1	/a(C1+1),(C1+0)	7692	592.166	0.0122245	0.000765309	0.00611227
dark	4	B	pyr33	Serine3C1C2	2TMS	2	/a(C2+1)	3103	0	0	-0.00415868	0.00611227
dark	4	B	pyr33	MalateC1C4	3TMSMINUSCH3	0	/a(C4+0)	114360	168410	0.907616	0	0.0454865
dark	4	B	pyr33	MalateC1C4	3TMSMINUSCH3	1	/a(C1+1),(C3+0)	35088	3066.8	0.0165279	7.87373e-17	0.0454865
dark	4	B	pyr33	MalateC1C4	3TMSMINUSCH3	2	/a(C2+1),(C2+0)	25450	11637.9	0.06272	3.34634e-16	0.0454865
dark	4	B	pyr33	MalateC1C4	3TMSMINUSCH3	3	/a(C3+1),(C1+0)	7400	2331.95	0.0125676	4.13371e-16	0.0454865
dark	4	B	pyr33	MalateC1C4	3TMSMINUSCH3	4	/a(C4+1)	2518	105.557	0.00056888	4.92108e-18	0.0454865
dark	4	B	pyr33	MalateC2C4	2TMS	0	/a(C3+0)	746831	976237	0.916562	0	0.0383158
dark	4	B	pyr33	MalateC2C4	2TMS	1	/a(C1+1),(C2+0)	194932	56488.9	0.0530359	2.74569e-17	0.0383158
dark	4	B	pyr33	MalateC2C4	2TMS	2	/a(C2+1),(C1+0)	99962	31201.2	0.029294	5.49138e-17	0.0383158
dark	4	B	pyr33	MalateC2C4	2TMS	3	/a(C3+1)	18257	1179.97	0.00110784	-6.86423e-18	0.0383158
dark	4	B	pyr33	Aspartate3C2C4	2TMS	0	/a(C3+0)	134443	175973	0.916536	-7.62112e-16	0.0403495
dark	4	B	pyr33	Aspartate3C2C4	2TMS	1	/a(C1+1),(C2+0)	35631	10321.5	0.0537585	1.98149e-15	0.0403495
dark	4	B	pyr33	Aspartate3C2C4	2TMS	2	/a(C2+1),(C1+0)	16788	4190.53	0.021826	1.31464e-15	0.0403495
dark	4	B	pyr33	Aspartate3C2C4	2TMS	3	/a(C3+1)	4080	1512.81	0.00787933	3.64861e-15	0.0403495
dark	4	B	pyr33	GlutamateC2C5	2TMS	0	/a(C4+0)	373135	493709	0.766324	-2.08799e-15	0.112522
dark	4	B	pyr33	GlutamateC2C5	2TMS	1	/a(C1+1),(C3+0)	109852	36408.5	0.0565125	-9.07824e-16	0.112522
dark	4	B	pyr33	GlutamateC2C5	2TMS	2	/a(C2+1),(C2+0)	109346	90929.4	0.141138	4.99303e-16	0.112522
dark	4	B	pyr33	GlutamateC2C5	2TMS	3	/a(C3+1),(C1+0)	37055	21131.1	0.0327991	-1.13478e-15	0.112522
dark	4	B	pyr33	GlutamateC2C5	2TMS	4	/a(C4+1)	11790	2078.16	0.00322567	-1.01846e-15	0.112522
dark	4	B	pyr33	CitrateC1C6	4TMSMINUSCH3	0	/a(C6+0)	120518	204336	0.93311	-6.33747e-05	0.0212969
dark	4	B	pyr33	CitrateC1C6	4TMSMINUSCH3	1	/a(C1+1),(C5+0)	49470	3105.99	0.0141837	9.48102e-05	0.0212969
dark	4	B	pyr33	CitrateC1C6	4TMSMINUSCH3	2	/a(C2+1),(C4+0)	33681	10702.1	0.0488717	0.000451185	0.0212969
dark	4	B	pyr33	CitrateC1C6	4TMSMINUSCH3	3	/a(C3+1),(C3+0)	9708	0	0	-0.00125848	0.0212969
dark	4	B	pyr33	CitrateC1C6	4TMSMINUSCH3	4	/a(C4+1),(C2+0)	4086	783.452	0.00357768	0.000176848	0.0212969
dark	4	B	pyr33	CitrateC1C6	4TMSMINUSCH3	5	/a(C5+1),(C1+0)	892	0	0	-0.000370637	0.0212969
dark	4	B	pyr33	CitrateC1C6	4TMSMINUSCH3	6	/a(C6+1)	328	56.3376	0.000257269	2.19605e-05	0.0212969
dark	4	B	pyr33	CitrateC1C5	2TMS	0	/a(C5+0)	1819876	2.43801e+06	0.938034	-1.43444e-15	0.0270061
dark	4	B	pyr33	CitrateC1C5	2TMS	1	/a(C1+1),(C4+0)	428146	23811.3	0.00916148	-2.24132e-16	0.0270061
dark	4	B	pyr33	CitrateC1C5	2TMS	2	/a(C2+1),(C3+0)	258927	103521	0.0398303	6.94809e-16	0.0270061
dark	4	B	pyr33	CitrateC1C5	2TMS	3	/a(C3+1),(C2+0)	57709	17119.3	0.00658672	-1.17109e-15	0.0270061
dark	4	B	pyr33	CitrateC1C5	2TMS	4	/a(C4+1),(C1+0)	25897	14261.5	0.00548715	-1.30977e-15	0.0270061
dark	4	B	pyr33	CitrateC1C5	2TMS	5	/a(C5+1)	6472	2338.98	0.000899934	-7.04264e-16	0.0270061
dark	4	C	pyr38	PyruvateC1C3	MEOXTMSMINUSCH3	0	/a(C3+0)	17937	21147.3	0.143307	2.74828e-17	0.848497
dark	4	C	pyr38	PyruvateC1C3	MEOXTMSMINUSCH3	1	/a(C1+1),(C2+0)	3490	1320.68	0.00894969	6.8707e-18	0.848497
dark	4	C	pyr38	PyruvateC1C3	MEOXTMSMINUSCH3	2	/a(C2+1),(C1+0)	5002	987.109	0.00668925	1.37414e-17	0.848497
dark	4	C	pyr38	PyruvateC1C3	MEOXTMSMINUSCH3	3	/a(C3+1)	105944	124112	0.841054	0	0.848497
dark	4	C	pyr38	AlphaalanineC2C3	TMS	0	/a(C2+0)	35697	41032.6	0.684635	0	0.292804
dark	4	C	pyr38	AlphaalanineC2C3	TMS	1	/a(C1+1),(C1+0)	6569	2704.3	0.0451217	4.70574e-17	0.292804
dark	4	C	pyr38	AlphaalanineC2C3	TMS	2	/a(C2+1)	15716	16196.6	0.270243	0	0.292804
dark	4	C	pyr38	GlycineC2	2TMS	0	/a(C1+0)	11424	14324.1	1	0.0154371	0
dark	4	C	pyr38	GlycineC2	2TMS	1	/a(C1+1)	1011	0	0	-0.0842334	0
dark	4	C	pyr38	SuccinateC1C4	2TMSMINUSCH3	0	/a(C4+0)	97253	127452	0.860034	-4.92491e-16	0.0712025
dark	4	C	pyr38	SuccinateC1C4	2TMSMINUSCH3	1	/a(C1+1),(C3+0)	22035	2747.9	0.0185425	1.72372e-16	0.0712025
dark	4	C	pyr38	SuccinateC1C4	2TMSMINUSCH3	2	/a(C2+1),(C2+0)	20826	14789.4	0.0997972	-9.11108e-16	0.0712025
dark	4	C	pyr38	SuccinateC1C4	2TMSMINUSCH3	3	/a(C3+1),(C1+0)	5757	2939.23	0.0198336	-6.15613e-18	0.0712025
dark	4	C	pyr38	SuccinateC1C4	2TMSMINUSCH3	4	/a(C4+1)	1867	265.732	0.00179313	8.4339e-16	0.0712025
dark	4	C	pyr38	FumarateC1C4	2TMSMINUSCH3	0	/a(C4+0)	19704	25770.5	0.970768	0.00150439	0.0165787
dark	4	C	pyr38	FumarateC1C4	2TMSMINUSCH3	1	/a(C1+1),(C3+0)	3792	0	0	-0.00750112	0.0165787
dark	4	C	pyr38	FumarateC1C4	2TMSMINUSCH3	2	/a(C2+1),(C2+0)	2288	597.94	0.0225242	0.000151384	0.0165787
dark	4	C	pyr38	FumarateC1C4	2TMSMINUSCH3	3	/a(C3+1),(C1+0)	447	147.671	0.00556274	-2.29296e-06	0.0165787
dark	4	C	pyr38	FumarateC1C4	2TMSMINUSCH3	4	/a(C4+1)	133	30.3835	0.00114454	3.05756e-08	0.0165787
dark	4	C	pyr38	Serine3C2C3	2TMS	0	/a(C2+0)	45043	58214.8	0.96607	3.05774e-15	0.0196271
dark	4	C	pyr38	Serine3C2C3	2TMS	1	/a(C1+1),(C1+0)	10119	1723.73	0.0286051	3.66929e-16	0.0196271
dark	4	C	pyr38	Serine3C2C3	2TMS	2	/a(C2+1)	4326	320.853	0.00532454	-5.76384e-15	0.0196271
dark	4	C	pyr38	Serine3C1C2	2TMS	0	/a(C2+0)	24178	31314	0.964909	7.96779e-16	0.0269417
dark	4	C	pyr38	Serine3C1C2	2TMS	1	/a(C1+1),(C1+0)	5129	528.929	0.0162984	-1.99195e-16	0.0269417
dark	4	C	pyr38	Serine3C1C2	2TMS	2	/a(C2+1)	2654	609.869	0.0187925	-4.55302e-15	0.0269417
dark	4	C	pyr38	MalateC1C4	3TMSMINUSCH3	0	/a(C4+0)	73894	108809	0.911385	-3.61426e-13	0.0399275
dark	4	C	pyr38	MalateC1C4	3TMSMINUSCH3	1	/a(C1+1),(C3+0)	23342	2983.92	0.0249934	-3.08728e-15	0.0399275
dark	4	C	pyr38	MalateC1C4	3TMSMINUSCH3	2	/a(C2+1),(C2+0)	16074	6722.1	0.0563045	1.38011e-14	0.0399275
dark	4	C	pyr38	MalateC1C4	3TMSMINUSCH3	3	/a(C3+1),(C1+0)	4286	854.873	0.00716044	8.13086e-15	0.0399275
dark	4	C	pyr38	MalateC1C4	3TMSMINUSCH3	4	/a(C4+1)	1420	18.6977	0.000156612	7.89205e-14	0.0399275
dark	4	C	pyr38	MalateC2C4	2TMS	0	/a(C3+0)	486196	635486	0.908319	-3.17775e-15	0.0417867
dark	4	C	pyr38	MalateC2C4	2TMS	1	/a(C1+1),(C2+0)	131106	42271.2	0.0604194	5.51926e-15	0.0417867
dark	4	C	pyr38	MalateC2C4	2TMS	2	/a(C2+1),(C1+0)	65803	20181	0.0288453	2.29969e-16	0.0417867
dark	4	C	pyr38	MalateC2C4	2TMS	3	/a(C3+1)	12950	1690.77	0.00241666	-1.90508e-15	0.0417867
dark	4	C	pyr38	Aspartate3C2C4	2TMS	0	/a(C3+0)	108050	141455	0.924949	4.78288e-16	0.038794
dark	4	C	pyr38	Aspartate3C2C4	2TMS	1	/a(C1+1),(C2+0)	26530	5492.67	0.0359156	2.39144e-17	0.038794
dark	4	C	pyr38	Aspartate3C2C4	2TMS	2	/a(C2+1),(C1+0)	14805	5649.18	0.036939	-9.56576e-17	0.038794
dark	4	C	pyr38	Aspartate3C2C4	2TMS	3	/a(C3+1)	2740	335.861	0.00219614	1.91315e-16	0.038794
dark	4	C	pyr38	GlutamateC2C5	2TMS	0	/a(C4+0)	342764	453678	0.821149	8.56687e-15	0.0882969
dark	4	C	pyr38	GlutamateC2C5	2TMS	1	/a(C1+1),(C3+0)	89271	18372.5	0.0332539	4.65361e-15	0.0882969
dark	4	C	pyr38	GlutamateC2C5	2TMS	2	/a(C2+1),(C2+0)	85567	67295.3	0.121803	1.46483e-14	0.0882969
dark	4	C	pyr38	GlutamateC2C5	2TMS	3	/a(C3+1),(C1+0)	23780	10413.2	0.0188476	1.1601e-14	0.0882969
dark	4	C	pyr38	GlutamateC2C5	2TMS	4	/a(C4+1)	8973	2732.67	0.00494608	1.62083e-14	0.0882969
dark	4	C	pyr38	CitrateC1C6	4TMSMINUSCH3	0	/a(C6+0)	180291	305183	0.952889	0.000939797	0.0178525
dark	4	C	pyr38	CitrateC1C6	4TMSMINUSCH3	1	/a(C1+1),(C5+0)	70283	0	0	-0.00248793	0.0178525
dark	4	C	pyr38	CitrateC1C6	4TMSMINUSCH3	2	/a(C2+1),(C4+0)	47857	13597	0.0424546	0.000551985	0.0178525
dark	4	C	pyr38	CitrateC1C6	4TMSMINUSCH3	3	/a(C3+1),(C3+0)	13335	0	0	-0.00137414	0.0178525
dark	4	C	pyr38	CitrateC1C6	4TMSMINUSCH3	4	/a(C4+1),(C2+0)	5286	606.916	0.00189501	5.51932e-05	0.0178525
dark	4	C	pyr38	CitrateC1C6	4TMSMINUSCH3	5	/a(C5+1),(C1+0)	1590	622.834	0.00194471	-1.39099e-06	0.0178525
dark	4	C	pyr38	CitrateC1C6	4TMSMINUSCH3	6	/a(C6+1)	618	261.677	0.000817047	2.79159e-08	0.0178525
dark	4	C	pyr38	CitrateC1C5	2TMS	0	/a(C5+0)	2726147	3.65231e+06	0.957805	-7.08599e-15	0.0184945
dark	4	C	pyr38	CitrateC1C5	2TMS	1	/a(C1+1),(C4+0)	626028	16025.4	0.00420262	9.0102e-15	0.0184945
dark	4	C	pyr38	CitrateC1C5	2TMS	2	/a(C2+1),(C3+0)	351976	111555	0.0292549	-4.32184e-15	0.0184945
dark	4	C	pyr38	CitrateC1C5	2TMS	3	/a(C3+1),(C2+0)	75057	21684.4	0.00568665	-2.09983e-15	0.0184945
dark	4	C	pyr38	CitrateC1C5	2TMS	4	/a(C4+1),(C1+0)	26163	9739.9	0.00255426	4.39056e-17	0.0184945
dark	4	C	pyr38	CitrateC1C5	2TMS	5	/a(C5+1)	6145	1893.74	0.000496626	2.84003e-15	0.0184945
dark	4	D	pyr43	PyruvateC1C3	MEOXTMSMINUSCH3	0	/a(C3+0)	14100	16623.7	0.114501	2.80548e-17	0.879109
dark	4	D	pyr43	PyruvateC1C3	MEOXTMSMINUSCH3	1	/a(C1+1),(C2+0)	2740	1026.06	0.00706731	1.05206e-17	0.879109
dark	4	D	pyr43	PyruvateC1C3	MEOXTMSMINUSCH3	2	/a(C2+1),(C1+0)	4646	731.056	0.00503539	1.40274e-17	0.879109
dark	4	D	pyr43	PyruvateC1C3	MEOXTMSMINUSCH3	3	/a(C3+1)	108188	126803	0.873396	-1.12219e-16	0.879109
dark	4	D	pyr43	AlphaalanineC2C3	TMS	0	/a(C2+0)	53881	61940.1	0.742133	8.05942e-16	0.236366
dark	4	D	pyr43	AlphaalanineC2C3	TMS	1	/a(C1+1),(C1+0)	9372	3589.06	0.0430021	6.26844e-16	0.236366
dark	4	D	pyr43	AlphaalanineC2C3	TMS	2	/a(C2+1)	17998	17933.1	0.214865	-4.9252e-16	0.236366
dark	4	D	pyr43	GlycineC2	2TMS	0	/a(C1+0)	12307	15581.6	1	0.00632325	0
dark	4	D	pyr43	GlycineC2	2TMS	1	/a(C1+1)	1754	0	0	-0.0345033	0
dark	4	D	pyr43	SuccinateC1C4	2TMSMINUSCH3	0	/a(C4+0)	57726	75617.7	0.81546	-7.87663e-17	0.0866726
dark	4	D	pyr43	SuccinateC1C4	2TMSMINUSCH3	1	/a(C1+1),(C3+0)	15623	4946.16	0.0533393	-5.90747e-17	0.0866726
dark	4	D	pyr43	SuccinateC1C4	2TMSMINUSCH3	2	/a(C2+1),(C2+0)	13511	9630.49	0.103855	-1.57533e-16	0.0866726
dark	4	D	pyr43	SuccinateC1C4	2TMSMINUSCH3	3	/a(C3+1),(C1+0)	4122	2201.45	0.0237404	-1.67378e-16	0.0866726
dark	4	D	pyr43	SuccinateC1C4	2TMSMINUSCH3	4	/a(C4+1)	1392	334.293	0.00360501	-1.62455e-16	0.0866726
dark	4	D	pyr43	FumarateC1C4	2TMSMINUSCH3	0	/a(C4+0)	26567	34815.4	0.980759	0	0.0109661
dark	4	D	pyr43	FumarateC1C4	2TMSMINUSCH3	1	/a(C1+1),(C3+0)	5475	121.146	0.00341272	0	0.0109661
dark	4	D	pyr43	FumarateC1C4	2TMSMINUSCH3	2	/a(C2+1),(C2+0)	2718	305.147	0.00859606	-1.28235e-17	0.0109661
dark	4	D	pyr43	FumarateC1C4	2TMSMINUSCH3	3	/a(C3+1),(C1+0)	544	201.221	0.00566843	-1.92353e-17	0.0109661
dark	4	D	pyr43	FumarateC1C4	2TMSMINUSCH3	4	/a(C4+1)	158	55.505	0.00156359	-1.52279e-17	0.0109661
dark	4	D	pyr43	Serine3C2C3	2TMS	0	/a(C2+0)	104778	135439	0.976189	-1.06243e-16	0.0169451
dark	4	D	pyr43	Serine3C2C3	2TMS	1	/a(C1+1),(C1+0)	21920	1905.23	0.0137321	-7.96824e-17	0.0169451
dark	4	D	pyr43	Serine3C2C3	2TMS	2	/a(C2+1)	10270	1398.39	0.010079	-9.29628e-17	0.0169451
dark	4	D	pyr43	Serine3C1C2	2TMS	0	/a(C2+0)	58092	75200.2	0.992353	0.0004609	0.00382364
dark	4	D	pyr43	Serine3C1C2	2TMS	1	/a(C1+1),(C1+0)	11883	579.509	0.00764728	0.00165548	0.00382364
dark	4	D	pyr43	Serine3C1C2	2TMS	2	/a(C2+1)	4469	0	0	-0.00899584	0.00382364
dark	4	D	pyr43	MalateC1C4	3TMSMINUSCH3	0	/a(C4+0)	137604	202610	0.929342	-1.06911e-06	0.0291837
dark	4	D	pyr43	MalateC1C4	3TMSMINUSCH3	1	/a(C1+1),(C3+0)	44245	6814.49	0.0312571	-1.22475e-05	0.0291837
dark	4	D	pyr43	MalateC1C4	3TMSMINUSCH3	2	/a(C2+1),(C2+0)	26493	7134.29	0.032724	3.08897e-05	0.0291837
dark	4	D	pyr43	MalateC1C4	3TMSMINUSCH3	3	/a(C3+1),(C1+0)	7051	1455.59	0.00667659	0.000106328	0.0291837
dark	4	D	pyr43	MalateC1C4	3TMSMINUSCH3	4	/a(C4+1)	2009	0	0	-0.000417375	0.0291837
dark	4	D	pyr43	MalateC2C4	2TMS	0	/a(C3+0)	923442	1.20739e+06	0.948445	0	0.0237935
dark	4	D	pyr43	MalateC2C4	2TMS	1	/a(C1+1),(C2+0)	218688	40935.3	0.032156	2.29475e-17	0.0237935
dark	4	D	pyr43	MalateC2C4	2TMS	2	/a(C2+1),(C1+0)	108254	24153	0.018973	0	0.0237935
dark	4	D	pyr43	MalateC2C4	2TMS	3	/a(C3+1)	17893	542.469	0.000426127	-2.86844e-18	0.0237935
dark	4	D	pyr43	Aspartate3C2C4	2TMS	0	/a(C3+0)	140897	184491	0.9468	-4.50496e-16	0.0312248
dark	4	D	pyr43	Aspartate3C2C4	2TMS	1	/a(C1+1),(C2+0)	32017	3831.88	0.0196651	8.07138e-16	0.0312248
dark	4	D	pyr43	Aspartate3C2C4	2TMS	2	/a(C2+1),(C1+0)	17154	5181.99	0.0265938	6.19432e-16	0.0312248
dark	4	D	pyr43	Aspartate3C2C4	2TMS	3	/a(C3+1)	3744	1352.43	0.0069406	1.41718e-15	0.0312248
dark	4	D	pyr43	GlutamateC2C5	2TMS	0	/a(C4+0)	378571	500979	0.813392	-3.79207e-16	0.0865677
dark	4	D	pyr43	GlutamateC2C5	2TMS	1	/a(C1+1),(C3+0)	105524	29470.5	0.0478485	7.11013e-17	0.0865677
dark	4	D	pyr43	GlutamateC2C5	2TMS	2	/a(C2+1),(C2+0)	95494	73775.3	0.119782	9.48017e-16	0.0865677
dark	4	D	pyr43	GlutamateC2C5	2TMS	3	/a(C3+1),(C1+0)	25985	10501.9	0.017051	-1.01319e-15	0.0865677
dark	4	D	pyr43	GlutamateC2C5	2TMS	4	/a(C4+1)	8420	1186.51	0.00192643	5.59922e-16	0.0865677
dark	4	D	pyr43	CitrateC1C6	4TMSMINUSCH3	0	/a(C6+0)	140066	235011	0.974145	0.00612253	0.0130111
dark	4	D	pyr43	CitrateC1C6	4TMSMINUSCH3	1	/a(C1+1),(C5+0)	50879	0	0	-0.0157063	0.0130111
dark	4	D	pyr43	CitrateC1C6	4TMSMINUSCH3	2	/a(C2+1),(C4+0)	31528	1541.05	0.00638782	0.000260983	0.0130111
dark	4	D	pyr43	CitrateC1C6	4TMSMINUSCH3	3	/a(C3+1),(C3+0)	10710	3438.01	0.0142509	8.99966e-05	0.0130111
dark	4	D	pyr43	CitrateC1C6	4TMSMINUSCH3	4	/a(C4+1),(C2+0)	4114	1056.86	0.00438081	0.000389996	0.0130111
dark	4	D	pyr43	CitrateC1C6	4TMSMINUSCH3	5	/a(C5+1),(C1+0)	920	0	0	-0.00115157	0.0130111
dark	4	D	pyr43	CitrateC1C6	4TMSMINUSCH3	6	/a(C6+1)	486	201.637	0.000835805	6.83905e-05	0.0130111
dark	4	D	pyr43	CitrateC1C5	2TMS	0	/a(C5+0)	2067866	2.77025e+06	0.962927	1.45726e-15	0.0143436
dark	4	D	pyr43	CitrateC1C5	2TMS	1	/a(C1+1),(C4+0)	485039	26084.5	0.00906688	-2.75259e-15	0.0143436
dark	4	D	pyr43	CitrateC1C5	2TMS	2	/a(C2+1),(C3+0)	257890	69923.8	0.0243052	1.10306e-15	0.0143436
dark	4	D	pyr43	CitrateC1C5	2TMS	3	/a(C3+1),(C2+0)	46011	3686.13	0.00128129	-8.29826e-16	0.0143436
dark	4	D	pyr43	CitrateC1C5	2TMS	4	/a(C4+1),(C1+0)	15657	5463.64	0.00189914	-8.7916e-16	0.0143436
dark	4	D	pyr43	CitrateC1C5	2TMS	5	/a(C5+1)	3458	1496	0.000520004	-8.39946e-16	0.0143436
dark	6	A	pyr29	PyruvateC1C3	MEOXTMSMINUSCH3	0	/a(C3+0)	21512	25362.4	0.120525	9.80801e-15	0.874016
dark	6	A	pyr29	PyruvateC1C3	MEOXTMSMINUSCH3	1	/a(C1+1),(C2+0)	4159	1559.33	0.0074101	-5.70199e-15	0.874016
dark	6	A	pyr29	PyruvateC1C3	MEOXTMSMINUSCH3	2	/a(C2+1),(C1+0)	6153	327.889	0.00155816	-5.68749e-15	0.874016
dark	6	A	pyr29	PyruvateC1C3	MEOXTMSMINUSCH3	3	/a(C3+1)	156232	183184	0.870507	0	0.874016
dark	6	A	pyr29	AlphaalanineC2C3	TMS	0	/a(C2+0)	81494	93670.2	0.680589	1.09313e-16	0.29535
dark	6	A	pyr29	AlphaalanineC2C3	TMS	1	/a(C1+1),(C1+0)	15394	6623.27	0.0481234	4.09925e-17	0.29535
dark	6	A	pyr29	AlphaalanineC2C3	TMS	2	/a(C2+1)	36233	37337.6	0.271288	0	0.29535
dark	6	A	pyr29	GlycineC2	2TMS	0	/a(C1+0)	17213	21778.4	1	0.00692474	0
dark	6	A	pyr29	GlycineC2	2TMS	1	/a(C1+1)	2389	0	0	-0.0377853	0
dark	6	A	pyr29	SuccinateC1C4	2TMSMINUSCH3	0	/a(C4+0)	126927	166264	0.744783	-1.70473e-15	0.127517
dark	6	A	pyr29	SuccinateC1C4	2TMSMINUSCH3	1	/a(C1+1),(C3+0)	34706	11040	0.0494537	-3.60616e-16	0.127517
dark	6	A	pyr29	SuccinateC1C4	2TMSMINUSCH3	2	/a(C2+1),(C2+0)	41153	35944.2	0.161013	-1.63916e-16	0.127517
dark	6	A	pyr29	SuccinateC1C4	2TMSMINUSCH3	3	/a(C3+1),(C1+0)	14358	9022.11	0.0404147	6.14687e-16	0.127517
dark	6	A	pyr29	SuccinateC1C4	2TMSMINUSCH3	4	/a(C4+1)	4797	968.037	0.00433634	7.33526e-16	0.127517
dark	6	A	pyr29	FumarateC1C4	2TMSMINUSCH3	0	/a(C4+0)	46812	61330.8	0.948255	0.000202681	0.0294116
dark	6	A	pyr29	FumarateC1C4	2TMSMINUSCH3	1	/a(C1+1),(C3+0)	9449	0	0	-0.0010106	0.0294116
dark	6	A	pyr29	FumarateC1C4	2TMSMINUSCH3	2	/a(C2+1),(C2+0)	6383	2652.78	0.0410154	2.03954e-05	0.0294116
dark	6	A	pyr29	FumarateC1C4	2TMSMINUSCH3	3	/a(C3+1),(C1+0)	1333	472.262	0.00730179	-3.08919e-07	0.0294116
dark	6	A	pyr29	FumarateC1C4	2TMSMINUSCH3	4	/a(C4+1)	531	221.683	0.00342751	4.14645e-09	0.0294116
dark	6	A	pyr29	Serine3C2C3	2TMS	0	/a(C2+0)	125253	161852	0.983613	0.000238913	0.0081934
dark	6	A	pyr29	Serine3C2C3	2TMS	1	/a(C1+1),(C1+0)	26639	2696.41	0.0163868	0.000894642	0.0081934
dark	6	A	pyr29	Serine3C2C3	2TMS	2	/a(C2+1)	10246	0	0	-0.00485938	0.0081934
dark	6	A	pyr29	Serine3C1C2	2TMS	0	/a(C2+0)	68219	88345.6	0.992378	0.000202355	0.0076224
dark	6	A	pyr29	Serine3C1C2	2TMS	1	/a(C1+1),(C1+0)	13207	0	0	-0.00104799	0.0076224
dark	6	A	pyr29	Serine3C1C2	2TMS	2	/a(C2+1)	6468	678.578	0.0076224	2.10953e-05	0.0076224
dark	6	A	pyr29	MalateC1C4	3TMSMINUSCH3	0	/a(C4+0)	144066	212104	0.858613	-2.35929e-14	0.0685713
dark	6	A	pyr29	MalateC1C4	3TMSMINUSCH3	1	/a(C1+1),(C3+0)	47750	8978.36	0.0363451	-3.65157e-14	0.0685713
dark	6	A	pyr29	MalateC1C4	3TMSMINUSCH3	2	/a(C2+1),(C2+0)	36670	19931.6	0.0806845	-1.89692e-15	0.0685713
dark	6	A	pyr29	MalateC1C4	3TMSMINUSCH3	3	/a(C3+1),(C1+0)	12325	5152.29	0.0208569	4.09023e-15	0.0685713
dark	6	A	pyr29	MalateC1C4	3TMSMINUSCH3	4	/a(C4+1)	4672	864.643	0.00350014	5.92046e-15	0.0685713
dark	6	A	pyr29	MalateC2C4	2TMS	0	/a(C3+0)	992165	1.29638e+06	0.850593	-7.69984e-17	0.0726535
dark	6	A	pyr29	MalateC2C4	2TMS	1	/a(C1+1),(C2+0)	301108	129092	0.084701	0	0.0726535
dark	6	A	pyr29	MalateC2C4	2TMS	2	/a(C2+1),(C1+0)	180249	92754.8	0.0608592	0	0.0726535
dark	6	A	pyr29	MalateC2C4	2TMS	3	/a(C3+1)	38397	5863.23	0.00384704	0	0.0726535
dark	6	A	pyr29	Aspartate3C2C4	2TMS	0	/a(C3+0)	352576	461488	0.891694	-1.13319e-16	0.0577034
dark	6	A	pyr29	Aspartate3C2C4	2TMS	1	/a(C1+1),(C2+0)	93471	26824.2	0.0518301	0	0.0577034
dark	6	A	pyr29	Aspartate3C2C4	2TMS	2	/a(C2+1),(C1+0)	54688	24918.4	0.0481477	-1.41648e-17	0.0577034
dark	6	A	pyr29	Aspartate3C2C4	2TMS	3	/a(C3+1)	12928	4310.22	0.00832826	-7.08242e-18	0.0577034
dark	6	A	pyr29	GlutamateC2C5	2TMS	0	/a(C4+0)	811682	1.07395e+06	0.762855	8.31722e-17	0.116794
dark	6	A	pyr29	GlutamateC2C5	2TMS	1	/a(C1+1),(C3+0)	240485	81363.3	0.0577947	0	0.116794
dark	6	A	pyr29	GlutamateC2C5	2TMS	2	/a(C2+1),(C2+0)	232738	190397	0.135244	8.31722e-17	0.116794
dark	6	A	pyr29	GlutamateC2C5	2TMS	3	/a(C3+1),(C1+0)	85026	52841.3	0.0375347	-3.11896e-17	0.116794
dark	6	A	pyr29	GlutamateC2C5	2TMS	4	/a(C4+1)	29759	9251.56	0.00657165	4.15861e-17	0.116794
dark	6	A	pyr29	CitrateC1C6	4TMSMINUSCH3	0	/a(C6+0)	184643	312978	0.871333	3.16435e-15	0.0448025
dark	6	A	pyr29	CitrateC1C6	4TMSMINUSCH3	1	/a(C1+1),(C5+0)	78416	8992.85	0.0250362	2.23127e-14	0.0448025
dark	6	A	pyr29	CitrateC1C6	4TMSMINUSCH3	2	/a(C2+1),(C4+0)	60677	30233.5	0.0841702	-7.09342e-14	0.0448025
dark	6	A	pyr29	CitrateC1C6	4TMSMINUSCH3	3	/a(C3+1),(C3+0)	20261	2153.34	0.00599491	-4.04367e-14	0.0448025
dark	6	A	pyr29	CitrateC1C6	4TMSMINUSCH3	4	/a(C4+1),(C2+0)	10142	3813.03	0.0106155	-1.51889e-13	0.0448025
dark	6	A	pyr29	CitrateC1C6	4TMSMINUSCH3	5	/a(C5+1),(C1+0)	3270	758.283	0.00211107	3.4605e-14	0.0448025
dark	6	A	pyr29	CitrateC1C6	4TMSMINUSCH3	6	/a(C6+1)	1290	265.59	0.000739406	-1.87864e-13	0.0448025
dark	6	A	pyr29	CitrateC1C5	2TMS	0	/a(C5+0)	3169163	4.24477e+06	0.882649	4.84787e-16	0.0486205
dark	6	A	pyr29	CitrateC1C5	2TMS	1	/a(C1+1),(C4+0)	808075	121915	0.0253509	-1.93915e-16	0.0486205
dark	6	A	pyr29	CitrateC1C5	2TMS	2	/a(C2+1),(C3+0)	583890	339701	0.0706368	2.18154e-16	0.0486205
dark	6	A	pyr29	CitrateC1C5	2TMS	3	/a(C3+1),(C2+0)	147248	51162.3	0.0106386	-4.24188e-17	0.0486205
dark	6	A	pyr29	CitrateC1C5	2TMS	4	/a(C4+1),(C1+0)	74394	43566.6	0.00905916	1.33316e-16	0.0486205
dark	6	A	pyr29	CitrateC1C5	2TMS	5	/a(C5+1)	19973	8007.92	0.00166515	1.36346e-17	0.0486205
dark	6	B	pyr34	PyruvateC1C3	MEOXTMSMINUSCH3	0	/a(C3+0)	14842	17502.6	0.119009	1.38473e-17	0.877217
dark	6	B	pyr34	PyruvateC1C3	MEOXTMSMINUSCH3	1	/a(C1+1),(C2+0)	2532	675.523	0.00459322	-3.46181e-17	0.877217
dark	6	B	pyr34	PyruvateC1C3	MEOXTMSMINUSCH3	2	/a(C2+1),(C1+0)	4336	313.887	0.00213427	2.76945e-17	0.877217
dark	6	B	pyr34	PyruvateC1C3	MEOXTMSMINUSCH3	3	/a(C3+1)	109651	128578	0.874264	0	0.877217
dark	6	B	pyr34	AlphaalanineC2C3	TMS	0	/a(C2+0)	65664	75490.1	0.663227	1.32591e-16	0.320081
dark	6	B	pyr34	AlphaalanineC2C3	TMS	1	/a(C1+1),(C1+0)	11145	3799.75	0.0333831	3.31479e-17	0.320081
dark	6	B	pyr34	AlphaalanineC2C3	TMS	2	/a(C2+1)	32941	34532.5	0.30339	6.62957e-17	0.320081
dark	6	B	pyr34	GlycineC2	2TMS	0	/a(C1+0)	19718	25141.1	0.980643	0	0.0193573
dark	6	B	pyr34	GlycineC2	2TMS	1	/a(C1+1)	4003	496.27	0.0193573	-1.91707e-17	0.0193573
dark	6	B	pyr34	SuccinateC1C4	2TMSMINUSCH3	0	/a(C4+0)	81493	106738	0.733802	-5.03628e-16	0.133473
dark	6	B	pyr34	SuccinateC1C4	2TMSMINUSCH3	1	/a(C1+1),(C3+0)	23100	8144.05	0.0559885	-2.51814e-17	0.133473
dark	6	B	pyr34	SuccinateC1C4	2TMSMINUSCH3	2	/a(C2+1),(C2+0)	27124	23809.7	0.163686	1.00726e-16	0.133473
dark	6	B	pyr34	SuccinateC1C4	2TMSMINUSCH3	3	/a(C3+1),(C1+0)	8948	5173.33	0.0355655	3.27358e-16	0.133473
dark	6	B	pyr34	SuccinateC1C4	2TMSMINUSCH3	4	/a(C4+1)	3806	1593.98	0.0109582	3.08472e-16	0.133473
dark	6	B	pyr34	FumarateC1C4	2TMSMINUSCH3	0	/a(C4+0)	26350	34525	0.926801	-9.40551e-07	0.0340164
dark	6	B	pyr34	FumarateC1C4	2TMSMINUSCH3	1	/a(C1+1),(C3+0)	5902	710.205	0.019065	-6.94142e-06	0.0340164
dark	6	B	pyr34	FumarateC1C4	2TMSMINUSCH3	2	/a(C2+1),(C2+0)	3851	1691.29	0.0454014	2.71589e-05	0.0340164
dark	6	B	pyr34	FumarateC1C4	2TMSMINUSCH3	3	/a(C3+1),(C1+0)	872	325.306	0.00873263	7.97335e-05	0.0340164
dark	6	B	pyr34	FumarateC1C4	2TMSMINUSCH3	4	/a(C4+1)	213	0	0	-0.00046909	0.0340164
dark	6	B	pyr34	Serine3C2C3	2TMS	0	/a(C2+0)	156051	201679	0.989483	0.00016963	0.00525865
dark	6	B	pyr34	Serine3C2C3	2TMS	1	/a(C1+1),(C1+0)	32198	2143.67	0.0105173	0.000635204	0.00525865
dark	6	B	pyr34	Serine3C2C3	2TMS	2	/a(C2+1)	12881	0	0	-0.0034502	0.00525865
dark	6	B	pyr34	Serine3C1C2	2TMS	0	/a(C2+0)	79684	103204	0.974993	2.78655e-16	0.0173564
dark	6	B	pyr34	Serine3C1C2	2TMS	1	/a(C1+1),(C1+0)	16793	1619.67	0.0153015	-6.96637e-16	0.0173564
dark	6	B	pyr34	Serine3C1C2	2TMS	2	/a(C2+1)	7967	1027.35	0.00970564	-3.23066e-15	0.0173564
dark	6	B	pyr34	MalateC1C4	3TMSMINUSCH3	0	/a(C4+0)	127149	187174	0.868009	-9.70975e-07	0.0578385
dark	6	B	pyr34	MalateC1C4	3TMSMINUSCH3	1	/a(C1+1),(C3+0)	43740	10334.7	0.0479265	-1.11233e-05	0.0578385
dark	6	B	pyr34	MalateC1C4	3TMSMINUSCH3	2	/a(C2+1),(C2+0)	30908	14828.2	0.0687649	2.80543e-05	0.0578385
dark	6	B	pyr34	MalateC1C4	3TMSMINUSCH3	3	/a(C3+1),(C1+0)	9754	3299.06	0.0152992	9.6568e-05	0.0578385
dark	6	B	pyr34	MalateC1C4	3TMSMINUSCH3	4	/a(C4+1)	3076	0	0	-0.000379064	0.0578385
dark	6	B	pyr34	MalateC2C4	2TMS	0	/a(C3+0)	895201	1.16993e+06	0.877335	-8.79378e-17	0.0605048
dark	6	B	pyr34	MalateC2C4	2TMS	1	/a(C1+1),(C2+0)	253277	92836.6	0.0696188	0	0.0605048
dark	6	B	pyr34	MalateC2C4	2TMS	2	/a(C2+1),(C1+0)	143323	62997.7	0.0472424	4.39689e-17	0.0605048
dark	6	B	pyr34	MalateC2C4	2TMS	3	/a(C3+1)	32036	7739.04	0.00580356	3.84728e-17	0.0605048
dark	6	B	pyr34	Aspartate3C2C4	2TMS	0	/a(C3+0)	221060	289353	0.902419	-5.48534e-16	0.0519363
dark	6	B	pyr34	Aspartate3C2C4	2TMS	1	/a(C1+1),(C2+0)	58039	16158.9	0.0503956	9.14223e-17	0.0519363
dark	6	B	pyr34	Aspartate3C2C4	2TMS	2	/a(C2+1),(C1+0)	31113	11588.4	0.0361414	2.28556e-17	0.0519363
dark	6	B	pyr34	Aspartate3C2C4	2TMS	3	/a(C3+1)	8133	3541	0.0110435	8.57084e-17	0.0519363
dark	6	B	pyr34	GlutamateC2C5	2TMS	0	/a(C4+0)	547760	724666	0.728035	-1.17725e-16	0.134933
dark	6	B	pyr34	GlutamateC2C5	2TMS	1	/a(C1+1),(C3+0)	168644	62776.8	0.0630686	0	0.134933
dark	6	B	pyr34	GlutamateC2C5	2TMS	2	/a(C2+1),(C2+0)	178672	154985	0.155705	2.94313e-17	0.134933
dark	6	B	pyr34	GlutamateC2C5	2TMS	3	/a(C3+1),(C1+0)	70693	47290.8	0.0475106	2.94313e-17	0.134933
dark	6	B	pyr34	GlutamateC2C5	2TMS	4	/a(C4+1)	23104	5654.32	0.00568061	6.25415e-17	0.134933
dark	6	B	pyr34	CitrateC1C6	4TMSMINUSCH3	0	/a(C6+0)	125214	212262	0.889739	6.23012e-14	0.0420457
dark	6	B	pyr34	CitrateC1C6	4TMSMINUSCH3	1	/a(C1+1),(C5+0)	52018	4254.74	0.0178346	-7.94035e-15	0.0420457
dark	6	B	pyr34	CitrateC1C6	4TMSMINUSCH3	2	/a(C2+1),(C4+0)	37205	14508.3	0.0608144	-1.57585e-14	0.0420457
dark	6	B	pyr34	CitrateC1C6	4TMSMINUSCH3	3	/a(C3+1),(C3+0)	13553	3736.06	0.0156604	-3.12758e-13	0.0420457
dark	6	B	pyr34	CitrateC1C6	4TMSMINUSCH3	4	/a(C4+1),(C2+0)	7088	3490.2	0.0146298	3.3693e-14	0.0420457
dark	6	B	pyr34	CitrateC1C6	4TMSMINUSCH3	5	/a(C5+1),(C1+0)	2256	148.211	0.000621254	1.42934e-13	0.0420457
dark	6	B	pyr34	CitrateC1C6	4TMSMINUSCH3	6	/a(C6+1)	911	167.144	0.000700615	2.42316e-13	0.0420457
dark	6	B	pyr34	CitrateC1C5	2TMS	0	/a(C5+0)	2221299	2.97563e+06	0.904403	5.66789e-16	0.04195
dark	6	B	pyr34	CitrateC1C5	2TMS	1	/a(C1+1),(C4+0)	534169	43021.6	0.0130759	-2.26716e-15	0.04195
dark	6	B	pyr34	CitrateC1C5	2TMS	2	/a(C2+1),(C3+0)	376093	202896	0.0616676	7.08487e-17	0.04195
dark	6	B	pyr34	CitrateC1C5	2TMS	3	/a(C3+1),(C2+0)	95879	37432.5	0.0113771	2.0369e-16	0.04195
dark	6	B	pyr34	CitrateC1C5	2TMS	4	/a(C4+1),(C1+0)	46690	26889.6	0.00817274	4.8487e-16	0.04195
dark	6	B	pyr34	CitrateC1C5	2TMS	5	/a(C5+1)	12180	4288.02	0.00130329	-4.7214e-16	0.04195
dark	6	C	pyr39	PyruvateC1C3	MEOXTMSMINUSCH3	0	/a(C3+0)	13450	15833	0.139818	0.000286681	0.858232
dark	6	C	pyr39	PyruvateC1C3	MEOXTMSMINUSCH3	1	/a(C1+1),(C2+0)	1547	0	0	-0.00223196	0.858232
dark	6	C	pyr39	PyruvateC1C3	MEOXTMSMINUSCH3	2	/a(C2+1),(C1+0)	3683	662.373	0.00584927	4.50611e-05	0.858232
dark	6	C	pyr39	PyruvateC1C3	MEOXTMSMINUSCH3	3	/a(C3+1)	82532	96744.9	0.854333	-6.81703e-07	0.858232
dark	6	C	pyr39	AlphaalanineC2C3	TMS	0	/a(C2+0)	45637	52447.2	0.668324	9.59142e-17	0.302688
dark	6	C	pyr39	AlphaalanineC2C3	TMS	1	/a(C1+1),(C1+0)	9362	4549.73	0.0579763	2.39786e-17	0.302688
dark	6	C	pyr39	AlphaalanineC2C3	TMS	2	/a(C2+1)	20860	21478.8	0.2737	0	0.302688
dark	6	C	pyr39	GlycineC2	2TMS	0	/a(C1+0)	11232	14255.9	1	0.00411482	0
dark	6	C	pyr39	GlycineC2	2TMS	1	/a(C1+1)	1757	0	0	-0.0224528	0
dark	6	C	pyr39	SuccinateC1C4	2TMSMINUSCH3	0	/a(C4+0)	63933	83754.9	0.785665	-1.37101e-16	0.104662
dark	6	C	pyr39	SuccinateC1C4	2TMSMINUSCH3	1	/a(C1+1),(C3+0)	16851	4809.27	0.0451134	-2.39927e-16	0.104662
dark	6	C	pyr39	SuccinateC1C4	2TMSMINUSCH3	2	/a(C2+1),(C2+0)	17789	14448.1	0.135531	-1.37101e-16	0.104662
dark	6	C	pyr39	SuccinateC1C4	2TMSMINUSCH3	3	/a(C3+1),(C1+0)	5812	3442.34	0.032291	-1.02826e-16	0.104662
dark	6	C	pyr39	SuccinateC1C4	2TMSMINUSCH3	4	/a(C4+1)	1755	149.189	0.00139947	1.17821e-16	0.104662
dark	6	C	pyr39	FumarateC1C4	2TMSMINUSCH3	0	/a(C4+0)	13186	17170.1	0.932701	0.00466768	0.0381847
dark	6	C	pyr39	FumarateC1C4	2TMSMINUSCH3	1	/a(C1+1),(C3+0)	2247	0	0	-0.0232737	0.0381847
dark	6	C	pyr39	FumarateC1C4	2TMSMINUSCH3	2	/a(C2+1),(C2+0)	1960	954.611	0.0518556	0.0004697	0.0381847
dark	6	C	pyr39	FumarateC1C4	2TMSMINUSCH3	3	/a(C3+1),(C1+0)	481	234.673	0.0127477	-7.11434e-06	0.0381847
dark	6	C	pyr39	FumarateC1C4	2TMSMINUSCH3	4	/a(C4+1)	167	49.6342	0.00269619	9.55725e-08	0.0381847
dark	6	C	pyr39	Serine3C2C3	2TMS	0	/a(C2+0)	77132	99660.5	0.978142	0.000265761	0.0109288
dark	6	C	pyr39	Serine3C2C3	2TMS	1	/a(C1+1),(C1+0)	16853	2227.02	0.0218577	0.000995179	0.0109288
dark	6	C	pyr39	Serine3C2C3	2TMS	2	/a(C2+1)	6333	0	0	-0.00540546	0.0109288
dark	6	C	pyr39	Serine3C1C2	2TMS	0	/a(C2+0)	38670	50088.2	0.978468	0	0.0180189
dark	6	C	pyr39	Serine3C1C2	2TMS	1	/a(C1+1),(C1+0)	7824	359.682	0.00702635	0	0.0180189
dark	6	C	pyr39	Serine3C1C2	2TMS	2	/a(C2+1)	3995	742.554	0.0145057	-2.70206e-17	0.0180189
dark	6	C	pyr39	MalateC1C4	3TMSMINUSCH3	0	/a(C4+0)	54130	79704.7	0.893268	-6.7851e-06	0.0521585
dark	6	C	pyr39	MalateC1C4	3TMSMINUSCH3	1	/a(C1+1),(C3+0)	17260	2429.03	0.0272226	-7.77285e-05	0.0521585
dark	6	C	pyr39	MalateC1C4	3TMSMINUSCH3	2	/a(C2+1),(C2+0)	11984	5096.44	0.0571169	0.000196042	0.0521585
dark	6	C	pyr39	MalateC1C4	3TMSMINUSCH3	3	/a(C3+1),(C1+0)	4195	1998.05	0.0223925	0.00067481	0.0521585
dark	6	C	pyr39	MalateC1C4	3TMSMINUSCH3	4	/a(C4+1)	1059	0	0	-0.00264887	0.0521585
dark	6	C	pyr39	MalateC2C4	2TMS	0	/a(C3+0)	340161	444499	0.870242	-4.47653e-15	0.0621064
dark	6	C	pyr39	MalateC2C4	2TMS	1	/a(C1+1),(C2+0)	100222	40506.2	0.0793032	1.14783e-15	0.0621064
dark	6	C	pyr39	MalateC2C4	2TMS	2	/a(C2+1),(C1+0)	54243	22651.8	0.0443479	-4.30436e-16	0.0621064
dark	6	C	pyr39	MalateC2C4	2TMS	3	/a(C3+1)	12485	3119.17	0.00610674	-1.19805e-15	0.0621064
dark	6	C	pyr39	Aspartate3C2C4	2TMS	0	/a(C3+0)	112261	146956	0.917456	-7.3127e-16	0.0433775
dark	6	C	pyr39	Aspartate3C2C4	2TMS	1	/a(C1+1),(C2+0)	28427	6851.29	0.042773	1.50825e-15	0.0433775
dark	6	C	pyr39	Aspartate3C2C4	2TMS	2	/a(C2+1),(C1+0)	14997	5118.1	0.0319526	1.06263e-15	0.0433775
dark	6	C	pyr39	Aspartate3C2C4	2TMS	3	/a(C3+1)	3511	1252.28	0.00781805	2.83939e-15	0.0433775
dark	6	C	pyr39	GlutamateC2C5	2TMS	0	/a(C4+0)	365865	484116	0.786634	9.50737e-17	0.104515
dark	6	C	pyr39	GlutamateC2C5	2TMS	1	/a(C1+1),(C3+0)	105647	33276.2	0.05407	0	0.104515
dark	6	C	pyr39	GlutamateC2C5	2TMS	2	/a(C2+1),(C2+0)	95218	73861.3	0.120016	-3.56527e-16	0.104515
dark	6	C	pyr39	GlutamateC2C5	2TMS	3	/a(C3+1),(C1+0)	33707	20409.5	0.0331631	-1.18842e-17	0.104515
dark	6	C	pyr39	GlutamateC2C5	2TMS	4	/a(C4+1)	11800	3764.46	0.00611683	-9.38853e-16	0.104515
dark	6	C	pyr39	CitrateC1C6	4TMSMINUSCH3	0	/a(C6+0)	157654	266035	0.945045	0.00268528	0.0230244
dark	6	C	pyr39	CitrateC1C6	4TMSMINUSCH3	1	/a(C1+1),(C5+0)	60029	0	0	-0.00691342	0.0230244
dark	6	C	pyr39	CitrateC1C6	4TMSMINUSCH3	2	/a(C2+1),(C4+0)	41840	12179.7	0.0432662	0.000287669	0.0230244
dark	6	C	pyr39	CitrateC1C6	4TMSMINUSCH3	3	/a(C3+1),(C3+0)	11991	0	0	-0.000437943	0.0230244
dark	6	C	pyr39	CitrateC1C6	4TMSMINUSCH3	4	/a(C4+1),(C2+0)	5512	1922.55	0.00682953	6.34242e-05	0.0230244
dark	6	C	pyr39	CitrateC1C6	4TMSMINUSCH3	5	/a(C5+1),(C1+0)	2234	1367.87	0.00485912	0.000187704	0.0230244
dark	6	C	pyr39	CitrateC1C6	4TMSMINUSCH3	6	/a(C6+1)	590	0	0	-0.000553423	0.0230244
dark	6	C	pyr39	CitrateC1C5	2TMS	0	/a(C5+0)	2341673	3.13704e+06	0.935309	3.19583e-15	0.0279613
dark	6	C	pyr39	CitrateC1C5	2TMS	1	/a(C1+1),(C4+0)	550995	30504.7	0.00909498	-1.38949e-16	0.0279613
dark	6	C	pyr39	CitrateC1C5	2TMS	2	/a(C2+1),(C3+0)	342582	145844	0.0434833	1.1637e-15	0.0279613
dark	6	C	pyr39	CitrateC1C5	2TMS	3	/a(C3+1),(C2+0)	74494	19849.4	0.00591811	-5.29744e-16	0.0279613
dark	6	C	pyr39	CitrateC1C5	2TMS	4	/a(C4+1),(C1+0)	32692	16719.3	0.00498485	-8.4238e-16	0.0279613
dark	6	C	pyr39	CitrateC1C5	2TMS	5	/a(C5+1)	8867	4059.29	0.00121028	-1.08771e-15	0.0279613
dark	6	D	pyr44	PyruvateC1C3	MEOXTMSMINUSCH3	0	/a(C3+0)	13910	16407.3	0.11372	3.1922e-15	0.882874
dark	6	D	pyr44	PyruvateC1C3	MEOXTMSMINUSCH3	1	/a(C1+1),(C2+0)	2066	255.736	0.00177252	-1.30654e-15	0.882874
dark	6	D	pyr44	PyruvateC1C3	MEOXTMSMINUSCH3	2	/a(C2+1),(C1+0)	4753	962.808	0.00667328	2.50715e-15	0.882874
dark	6	D	pyr44	PyruvateC1C3	MEOXTMSMINUSCH3	3	/a(C3+1)	108051	126652	0.877834	-4.51993e-16	0.882874
dark	6	D	pyr44	AlphaalanineC2C3	TMS	0	/a(C2+0)	79858	91809.7	0.72545	3.5519e-16	0.256443
dark	6	D	pyr44	AlphaalanineC2C3	TMS	1	/a(C1+1),(C1+0)	13313	4583.17	0.0362147	3.10792e-16	0.256443
dark	6	D	pyr44	AlphaalanineC2C3	TMS	2	/a(C2+1)	29737	30162.7	0.238336	-1.77595e-16	0.256443
dark	6	D	pyr44	GlycineC2	2TMS	0	/a(C1+0)	12980	16544.9	1	0.000425656	0
dark	6	D	pyr44	GlycineC2	2TMS	1	/a(C1+1)	2342	0	0	-0.00232262	0
dark	6	D	pyr44	SuccinateC1C4	2TMSMINUSCH3	0	/a(C4+0)	50939	66731.9	0.770129	-3.94938e-06	0.110113
dark	6	D	pyr44	SuccinateC1C4	2TMSMINUSCH3	1	/a(C1+1),(C3+0)	13498	3882.57	0.0448073	-2.9223e-05	0.110113
dark	6	D	pyr44	SuccinateC1C4	2TMSMINUSCH3	2	/a(C2+1),(C2+0)	15952	13824.8	0.159547	0.000114158	0.110113
dark	6	D	pyr44	SuccinateC1C4	2TMSMINUSCH3	3	/a(C3+1),(C1+0)	4574	2211.03	0.0255167	0.000335826	0.110113
dark	6	D	pyr44	SuccinateC1C4	2TMSMINUSCH3	4	/a(C4+1)	1224	0	0	-0.00197307	0.110113
dark	6	D	pyr44	FumarateC1C4	2TMSMINUSCH3	0	/a(C4+0)	22576	29578.7	0.937525	-4.17942e-05	0.0286135
dark	6	D	pyr44	FumarateC1C4	2TMSMINUSCH3	1	/a(C1+1),(C3+0)	5290	921.216	0.0291988	0.000154228	0.0286135
dark	6	D	pyr44	FumarateC1C4	2TMSMINUSCH3	2	/a(C2+1),(C2+0)	2821	754.847	0.0239256	0.000486776	0.0286135
dark	6	D	pyr44	FumarateC1C4	2TMSMINUSCH3	3	/a(C3+1),(C1+0)	378	0	0	-0.00274652	0.0286135
dark	6	D	pyr44	FumarateC1C4	2TMSMINUSCH3	4	/a(C4+1)	347	295.022	0.009351	0.000110226	0.0286135
dark	6	D	pyr44	Serine3C2C3	2TMS	0	/a(C2+0)	180689	233568	0.990415	2.2035e-05	0.00479255
dark	6	D	pyr44	Serine3C2C3	2TMS	1	/a(C1+1),(C1+0)	36988	2260.44	0.0095851	8.2513e-05	0.00479255
dark	6	D	pyr44	Serine3C2C3	2TMS	2	/a(C2+1)	15585	0	0	-0.000448182	0.00479255
dark	6	D	pyr44	Serine3C1C2	2TMS	0	/a(C2+0)	94571	122494	0.98775	1.30603e-15	0.00809616
dark	6	D	pyr44	Serine3C1C2	2TMS	1	/a(C1+1),(C1+0)	19230	1030.35	0.00830842	-8.60793e-16	0.00809616
dark	6	D	pyr44	Serine3C1C2	2TMS	2	/a(C2+1)	8762	488.853	0.00394195	-2.805e-15	0.00809616
dark	6	D	pyr44	MalateC1C4	3TMSMINUSCH3	0	/a(C4+0)	132292	194804	0.927264	-2.93839e-06	0.0339255
dark	6	D	pyr44	MalateC1C4	3TMSMINUSCH3	1	/a(C1+1),(C3+0)	41527	5063.61	0.0241027	-3.36615e-05	0.0339255
dark	6	D	pyr44	MalateC1C4	3TMSMINUSCH3	2	/a(C2+1),(C2+0)	25473	7206.19	0.0343014	8.48988e-05	0.0339255
dark	6	D	pyr44	MalateC1C4	3TMSMINUSCH3	3	/a(C3+1),(C1+0)	7840	3010.97	0.0143322	0.000292237	0.0339255
dark	6	D	pyr44	MalateC1C4	3TMSMINUSCH3	4	/a(C4+1)	2068	0	0	-0.00114713	0.0339255
dark	6	D	pyr44	MalateC2C4	2TMS	0	/a(C3+0)	832321	1.08809e+06	0.923511	-9.92991e-17	0.0366622
dark	6	D	pyr44	MalateC2C4	2TMS	1	/a(C1+1),(C2+0)	209799	53229.8	0.0451787	-2.48248e-17	0.0366622
dark	6	D	pyr44	MalateC2C4	2TMS	2	/a(C2+1),(C1+0)	109654	34312.3	0.0291225	1.24124e-17	0.0366622
dark	6	D	pyr44	MalateC2C4	2TMS	3	/a(C3+1)	20596	2577.48	0.00218763	-3.1031e-18	0.0366622
dark	6	D	pyr44	Aspartate3C2C4	2TMS	0	/a(C3+0)	196907	257759	0.916498	-1.59181e-14	0.0416774
dark	6	D	pyr44	Aspartate3C2C4	2TMS	1	/a(C1+1),(C2+0)	50167	12386.8	0.0440431	1.38893e-14	0.0416774
dark	6	D	pyr44	Aspartate3C2C4	2TMS	2	/a(C2+1),(C1+0)	27503	10515.4	0.0373889	-3.43332e-15	0.0416774
dark	6	D	pyr44	Aspartate3C2C4	2TMS	3	/a(C3+1)	5160	582.293	0.00207042	-1.19158e-14	0.0416774
dark	6	D	pyr44	GlutamateC2C5	2TMS	0	/a(C4+0)	480341	635502	0.779304	5.52124e-15	0.103593
dark	6	D	pyr44	GlutamateC2C5	2TMS	1	/a(C1+1),(C3+0)	145473	52579.7	0.0644776	-7.17044e-17	0.103593
dark	6	D	pyr44	GlutamateC2C5	2TMS	2	/a(C2+1),(C2+0)	128887	100353	0.123061	-7.90542e-15	0.103593
dark	6	D	pyr44	GlutamateC2C5	2TMS	3	/a(C3+1),(C1+0)	42831	23533.7	0.0288589	-3.5673e-15	0.103593
dark	6	D	pyr44	GlutamateC2C5	2TMS	4	/a(C4+1)	14240	3505.88	0.0042992	-7.75977e-15	0.103593
dark	6	D	pyr44	CitrateC1C6	4TMSMINUSCH3	0	/a(C6+0)	142092	240884	0.930337	-4.49472e-08	0.0238842
dark	6	D	pyr44	CitrateC1C6	4TMSMINUSCH3	1	/a(C1+1),(C5+0)	58402	3865.22	0.0149281	8.87642e-07	0.0238842
dark	6	D	pyr44	CitrateC1C6	4TMSMINUSCH3	2	/a(C2+1),(C4+0)	39001	11517	0.0444805	-4.7945e-07	0.0238842
dark	6	D	pyr44	CitrateC1C6	4TMSMINUSCH3	3	/a(C3+1),(C3+0)	12210	1111	0.00429088	-1.08062e-05	0.0238842
dark	6	D	pyr44	CitrateC1C6	4TMSMINUSCH3	4	/a(C4+1),(C2+0)	4862	848.154	0.00327572	1.88783e-05	0.0238842
dark	6	D	pyr44	CitrateC1C6	4TMSMINUSCH3	5	/a(C5+1),(C1+0)	1671	696.003	0.00268808	7.56188e-05	0.0238842
dark	6	D	pyr44	CitrateC1C6	4TMSMINUSCH3	6	/a(C6+1)	443	0	0	-0.000222465	0.0238842
dark	6	D	pyr44	CitrateC1C5	2TMS	0	/a(C5+0)	2186721	2.92958e+06	0.948702	-1.20705e-15	0.0225439
dark	6	D	pyr44	CitrateC1C5	2TMS	1	/a(C1+1),(C4+0)	504989	16257.6	0.00526477	2.26321e-16	0.0225439
dark	6	D	pyr44	CitrateC1C5	2TMS	2	/a(C2+1),(C3+0)	297450	108789	0.0352296	-9.43006e-16	0.0225439
dark	6	D	pyr44	CitrateC1C5	2TMS	3	/a(C3+1),(C2+0)	66297	21139.5	0.00684571	1.03731e-16	0.0225439
dark	6	D	pyr44	CitrateC1C5	2TMS	4	/a(C4+1),(C1+0)	24796	10293.7	0.00333346	-1.40272e-16	0.0225439
dark	6	D	pyr44	CitrateC1C5	2TMS	5	/a(C5+1)	6029	1929.58	0.000624865	3.68951e-16	0.0225439
dark	0.5	A	pyr25	PyruvateC1C3	MEOXTMSMINUSCH3	0	/a(C3+0)	18890	22280.3	0.131526	2.58795e-05	0.867214
dark	0.5	A	pyr25	PyruvateC1C3	MEOXTMSMINUSCH3	1	/a(C1+1),(C2+0)	2462	0	0	-0.000201485	0.867214
dark	0.5	A	pyr25	PyruvateC1C3	MEOXTMSMINUSCH3	2	/a(C2+1),(C1+0)	5195	640.216	0.00377935	4.06778e-06	0.867214
dark	0.5	A	pyr25	PyruvateC1C3	MEOXTMSMINUSCH3	3	/a(C3+1)	124920	146478	0.864694	-6.15393e-08	0.867214
dark	0.5	A	pyr25	AlphaalanineC2C3	TMS	0	/a(C2+0)	47755	54915.2	0.774597	1.36794e-15	0.214967
dark	0.5	A	pyr25	AlphaalanineC2C3	TMS	1	/a(C1+1),(C1+0)	6802	1479.67	0.0208713	8.94421e-16	0.214967
dark	0.5	A	pyr25	AlphaalanineC2C3	TMS	2	/a(C2+1)	14589	14500.3	0.204531	-1.10487e-15	0.214967
dark	0.5	A	pyr25	GlycineC2	2TMS	0	/a(C1+0)	11494	14642.7	1	0.000896906	0
dark	0.5	A	pyr25	GlycineC2	2TMS	1	/a(C1+1)	2038	0	0	-0.00489404	0
dark	0.5	A	pyr25	SuccinateC1C4	2TMSMINUSCH3	0	/a(C4+0)	73935	96904.8	0.958536	2.88117e-16	0.0189596
dark	0.5	A	pyr25	SuccinateC1C4	2TMSMINUSCH3	1	/a(C1+1),(C3+0)	15840	1063.91	0.0105237	-4.32175e-16	0.0189596
dark	0.5	A	pyr25	SuccinateC1C4	2TMSMINUSCH3	2	/a(C2+1),(C2+0)	9237	2901.65	0.0287017	8.46343e-16	0.0189596
dark	0.5	A	pyr25	SuccinateC1C4	2TMSMINUSCH3	3	/a(C3+1),(C1+0)	1502	105.286	0.00104144	2.11586e-16	0.0189596
dark	0.5	A	pyr25	SuccinateC1C4	2TMSMINUSCH3	4	/a(C4+1)	500	120.982	0.0011967	1.13671e-15	0.0189596
dark	0.5	A	pyr25	FumarateC1C4	2TMSMINUSCH3	0	/a(C4+0)	21391	28030.4	0.976505	-1.36412e-06	0.0097543
dark	0.5	A	pyr25	FumarateC1C4	2TMSMINUSCH3	1	/a(C1+1),(C3+0)	4562	297.981	0.0103808	-1.00675e-05	0.0097543
dark	0.5	A	pyr25	FumarateC1C4	2TMSMINUSCH3	2	/a(C2+1),(C2+0)	2264	307.324	0.0107064	3.93899e-05	0.0097543
dark	0.5	A	pyr25	FumarateC1C4	2TMSMINUSCH3	3	/a(C3+1),(C1+0)	391	69.1179	0.00240788	0.000115641	0.0097543
dark	0.5	A	pyr25	FumarateC1C4	2TMSMINUSCH3	4	/a(C4+1)	67	0	0	-0.000680344	0.0097543
dark	0.5	A	pyr25	Serine3C2C3	2TMS	0	/a(C2+0)	33688	43525.8	0.968209	0.000212186	0.0158955
dark	0.5	A	pyr25	Serine3C2C3	2TMS	1	/a(C1+1),(C1+0)	7706	1429.16	0.031791	0.00079456	0.0158955
dark	0.5	A	pyr25	Serine3C2C3	2TMS	2	/a(C2+1)	2877	0	0	-0.00431577	0.0158955
dark	0.5	A	pyr25	Serine3C1C2	2TMS	0	/a(C2+0)	19147	24744.2	0.949453	0.00137662	0.0252733
dark	0.5	A	pyr25	Serine3C1C2	2TMS	1	/a(C1+1),(C1+0)	4866	1317.32	0.0505467	0.00494459	0.0252733
dark	0.5	A	pyr25	Serine3C1C2	2TMS	2	/a(C2+1)	1175	0	0	-0.0268688	0.0252733
dark	0.5	A	pyr25	MalateC1C4	3TMSMINUSCH3	0	/a(C4+0)	98191	144497	0.992287	0.000609791	0.00578469
dark	0.5	A	pyr25	MalateC1C4	3TMSMINUSCH3	1	/a(C1+1),(C3+0)	28049	0	0	-0.000872826	0.00578469
dark	0.5	A	pyr25	MalateC1C4	3TMSMINUSCH3	2	/a(C2+1),(C2+0)	14141	0	0	-0.00245025	0.00578469
dark	0.5	A	pyr25	MalateC1C4	3TMSMINUSCH3	3	/a(C3+1),(C1+0)	3722	1123.16	0.00771292	0.000402532	0.00578469
dark	0.5	A	pyr25	MalateC1C4	3TMSMINUSCH3	4	/a(C4+1)	743	0	0	-0.00127794	0.00578469
dark	0.5	A	pyr25	MalateC2C4	2TMS	0	/a(C3+0)	626431	819239	0.979992	-2.70812e-05	0.00839538
dark	0.5	A	pyr25	MalateC2C4	2TMS	1	/a(C1+1),(C2+0)	136490	12398	0.0148307	9.7038e-05	0.00839538
dark	0.5	A	pyr25	MalateC2C4	2TMS	2	/a(C2+1),(C1+0)	62182	4328.37	0.00517769	0.000325793	0.00839538
dark	0.5	A	pyr25	MalateC2C4	2TMS	3	/a(C3+1)	7628	0	0	-0.00180126	0.00839538
dark	0.5	A	pyr25	Aspartate3C2C4	2TMS	0	/a(C3+0)	151924	198594	0.984232	0.00144475	0.013265
dark	0.5	A	pyr25	Aspartate3C2C4	2TMS	1	/a(C1+1),(C2+0)	29829	0	0	-0.00707892	0.013265
dark	0.5	A	pyr25	Aspartate3C2C4	2TMS	2	/a(C2+1),(C1+0)	14763	1515.28	0.00750973	0.000142863	0.013265
dark	0.5	A	pyr25	Aspartate3C2C4	2TMS	3	/a(C3+1)	3339	1666.37	0.00825855	-2.15879e-06	0.013265
dark	0.5	A	pyr25	GlutamateC2C5	2TMS	0	/a(C4+0)	504109	667463	0.923907	8.06777e-17	0.0376798
dark	0.5	A	pyr25	GlutamateC2C5	2TMS	1	/a(C1+1),(C3+0)	113666	4735.95	0.00655554	-6.65591e-16	0.0376798
dark	0.5	A	pyr25	GlutamateC2C5	2TMS	2	/a(C2+1),(C2+0)	83110	47680.4	0.0659996	4.84066e-16	0.0376798
dark	0.5	A	pyr25	GlutamateC2C5	2TMS	3	/a(C3+1),(C1+0)	15173	1434.31	0.00198538	5.3449e-16	0.0376798
dark	0.5	A	pyr25	GlutamateC2C5	2TMS	4	/a(C4+1)	5426	1121.27	0.00155207	5.40793e-16	0.0376798
dark	0.5	A	pyr25	CitrateC1C6	4TMSMINUSCH3	0	/a(C6+0)	129371	219067	0.978269	0.000759276	0.00815798
dark	0.5	A	pyr25	CitrateC1C6	4TMSMINUSCH3	1	/a(C1+1),(C5+0)	50521	0	0	-0.00195504	0.00815798
dark	0.5	A	pyr25	CitrateC1C6	4TMSMINUSCH3	2	/a(C2+1),(C4+0)	31110	4492.73	0.0200628	8.18416e-05	0.00815798
dark	0.5	A	pyr25	CitrateC1C6	4TMSMINUSCH3	3	/a(C3+1),(C3+0)	8678	0	0	-0.000133247	0.00815798
dark	0.5	A	pyr25	CitrateC1C6	4TMSMINUSCH3	4	/a(C4+1),(C2+0)	2951	133.131	0.000594511	0.000118394	0.00815798
dark	0.5	A	pyr25	CitrateC1C6	4TMSMINUSCH3	5	/a(C5+1),(C1+0)	564	0	0	-0.000330815	0.00815798
dark	0.5	A	pyr25	CitrateC1C6	4TMSMINUSCH3	6	/a(C6+1)	299	240.514	0.00107404	1.96404e-05	0.00815798
dark	0.5	A	pyr25	CitrateC1C5	2TMS	0	/a(C5+0)	1975816	2.64702e+06	0.991638	4.76831e-05	0.00419032
dark	0.5	A	pyr25	CitrateC1C5	2TMS	1	/a(C1+1),(C4+0)	443452	0	0	-0.000214142	0.00419032
dark	0.5	A	pyr25	CitrateC1C5	2TMS	2	/a(C2+1),(C3+0)	203548	14998	0.00561861	4.32124e-06	0.00419032
dark	0.5	A	pyr25	CitrateC1C5	2TMS	3	/a(C3+1),(C2+0)	34375	3759.96	0.00140857	-6.54488e-08	0.00419032
dark	0.5	A	pyr25	CitrateC1C5	2TMS	4	/a(C4+1),(C1+0)	9549	3167.6	0.00118666	8.81316e-10	0.00419032
dark	0.5	A	pyr25	CitrateC1C5	2TMS	5	/a(C5+1)	1711	396.148	0.000148407	-1.11337e-11	0.00419032
dark	0.5	B	pyr30	PyruvateC1C3	MEOXTMSMINUSCH3	0	/a(C3+0)	17174	20189.3	0.140159	0.000470202	0.85898
dark	0.5	B	pyr30	PyruvateC1C3	MEOXTMSMINUSCH3	1	/a(C1+1),(C2+0)	1782	0	0	-0.00366076	0.85898
dark	0.5	B	pyr30	PyruvateC1C3	MEOXTMSMINUSCH3	2	/a(C2+1),(C1+0)	4301	371.911	0.0025819	7.39072e-05	0.85898
dark	0.5	B	pyr30	PyruvateC1C3	MEOXTMSMINUSCH3	3	/a(C3+1)	105299	123484	0.857259	-1.1181e-06	0.85898
dark	0.5	B	pyr30	AlphaalanineC2C3	TMS	0	/a(C2+0)	48399	55649.3	0.745519	8.01637e-16	0.240301
dark	0.5	B	pyr30	AlphaalanineC2C3	TMS	1	/a(C1+1),(C1+0)	7469	2116.82	0.0283585	6.26279e-16	0.240301
dark	0.5	B	pyr30	AlphaalanineC2C3	TMS	2	/a(C2+1)	16743	16878.9	0.226122	-6.01228e-16	0.240301
dark	0.5	B	pyr30	GlycineC2	2TMS	0	/a(C1+0)	9819	12436.2	1	0.00598682	0
dark	0.5	B	pyr30	GlycineC2	2TMS	1	/a(C1+1)	1420	0	0	-0.0326675	0
dark	0.5	B	pyr30	SuccinateC1C4	2TMSMINUSCH3	0	/a(C4+0)	52580	68740.4	0.958188	0.00195887	0.0229933
dark	0.5	B	pyr30	SuccinateC1C4	2TMSMINUSCH3	1	/a(C1+1),(C3+0)	9970	0	0	-0.00976835	0.0229933
dark	0.5	B	pyr30	SuccinateC1C4	2TMSMINUSCH3	2	/a(C2+1),(C2+0)	6732	2400.69	0.0334637	0.000225769	0.0229933
dark	0.5	B	pyr30	SuccinateC1C4	2TMSMINUSCH3	3	/a(C3+1),(C1+0)	1467	598.928	0.00834858	8.1674e-05	0.0229933
dark	0.5	B	pyr30	SuccinateC1C4	2TMSMINUSCH3	4	/a(C4+1)	339	0	0	-0.000497347	0.0229933
dark	0.5	B	pyr30	FumarateC1C4	2TMSMINUSCH3	0	/a(C4+0)	18261	23910.3	0.983341	0.000667722	0.0118549
dark	0.5	B	pyr30	FumarateC1C4	2TMSMINUSCH3	1	/a(C1+1),(C3+0)	3616	0	0	-0.00332935	0.0118549
dark	0.5	B	pyr30	FumarateC1C4	2TMSMINUSCH3	2	/a(C2+1),(C2+0)	1864	223.433	0.00918899	6.71915e-05	0.0118549
dark	0.5	B	pyr30	FumarateC1C4	2TMSMINUSCH3	3	/a(C3+1),(C1+0)	283	20.3622	0.000837422	-1.01772e-06	0.0118549
dark	0.5	B	pyr30	FumarateC1C4	2TMSMINUSCH3	4	/a(C4+1)	188	161.266	0.00663229	1.36767e-08	0.0118549
dark	0.5	B	pyr30	Serine3C2C3	2TMS	0	/a(C2+0)	78705	101540	0.993106	0.00162297	0.00689383
dark	0.5	B	pyr30	Serine3C2C3	2TMS	1	/a(C1+1),(C1+0)	14477	0	0	-0.00840001	0.00689383
dark	0.5	B	pyr30	Serine3C2C3	2TMS	2	/a(C2+1)	7245	704.861	0.00689383	0.000169087	0.00689383
dark	0.5	B	pyr30	Serine3C1C2	2TMS	0	/a(C2+0)	44371	57471.6	0.999368	6.50311e-05	0.000315959
dark	0.5	B	pyr30	Serine3C1C2	2TMS	1	/a(C1+1),(C1+0)	8686	36.3403	0.000631917	0.000233581	0.000315959
dark	0.5	B	pyr30	Serine3C1C2	2TMS	2	/a(C2+1)	3797	0	0	-0.00126928	0.000315959
dark	0.5	B	pyr30	MalateC1C4	3TMSMINUSCH3	0	/a(C4+0)	102369	149889	0.999332	0.00408886	0.00066845
dark	0.5	B	pyr30	MalateC1C4	3TMSMINUSCH3	1	/a(C1+1),(C3+0)	27192	0	0	-0.0137454	0.00066845
dark	0.5	B	pyr30	MalateC1C4	3TMSMINUSCH3	2	/a(C2+1),(C2+0)	14933	0	0	-0.000539354	0.00066845
dark	0.5	B	pyr30	MalateC1C4	3TMSMINUSCH3	3	/a(C3+1),(C1+0)	2692	0	0	-0.00211017	0.00066845
dark	0.5	B	pyr30	MalateC1C4	3TMSMINUSCH3	4	/a(C4+1)	839	100.261	0.00066845	8.51171e-05	0.00066845
dark	0.5	B	pyr30	MalateC2C4	2TMS	0	/a(C3+0)	635461	831003	0.980731	-7.77955e-06	0.00696232
dark	0.5	B	pyr30	MalateC2C4	2TMS	1	/a(C1+1),(C2+0)	140170	14956.9	0.0176518	2.78759e-05	0.00696232
dark	0.5	B	pyr30	MalateC2C4	2TMS	2	/a(C2+1),(C1+0)	60909	1370.61	0.00161757	9.35896e-05	0.00696232
dark	0.5	B	pyr30	MalateC2C4	2TMS	3	/a(C3+1)	8561	0	0	-0.000517442	0.00696232
dark	0.5	B	pyr30	Aspartate3C2C4	2TMS	0	/a(C3+0)	128391	168124	0.970437	-5.22544e-15	0.0155956
dark	0.5	B	pyr30	Aspartate3C2C4	2TMS	1	/a(C1+1),(C2+0)	28480	2637.42	0.0152236	3.96122e-15	0.0155956
dark	0.5	B	pyr30	Aspartate3C2C4	2TMS	2	/a(C2+1),(C1+0)	13386	1984.39	0.0114542	2.29666e-15	0.0155956
dark	0.5	B	pyr30	Aspartate3C2C4	2TMS	3	/a(C3+1)	2402	499.805	0.00288494	8.278e-15	0.0155956
dark	0.5	B	pyr30	GlutamateC2C5	2TMS	0	/a(C4+0)	365936	484477	0.897106	-6.06868e-07	0.0490267
dark	0.5	B	pyr30	GlutamateC2C5	2TMS	1	/a(C1+1),(C3+0)	85558	7237.29	0.0134013	-5.78255e-06	0.0490267
dark	0.5	B	pyr30	GlutamateC2C5	2TMS	2	/a(C2+1),(C2+0)	69845	46321.1	0.0857727	1.99214e-05	0.0490267
dark	0.5	B	pyr30	GlutamateC2C5	2TMS	3	/a(C3+1),(C1+0)	13766	2009	0.00372007	7.18524e-05	0.0490267
dark	0.5	B	pyr30	GlutamateC2C5	2TMS	4	/a(C4+1)	4054	0	0	-0.000389471	0.0490267
dark	0.5	B	pyr30	CitrateC1C6	4TMSMINUSCH3	0	/a(C6+0)	65567	111140	0.956009	-2.05006e-06	0.0109003
dark	0.5	B	pyr30	CitrateC1C6	4TMSMINUSCH3	1	/a(C1+1),(C5+0)	27725	3210.14	0.0276131	-0.000157345	0.0109003
dark	0.5	B	pyr30	CitrateC1C6	4TMSMINUSCH3	2	/a(C2+1),(C4+0)	15969	1318.91	0.011345	0.000224622	0.0109003
dark	0.5	B	pyr30	CitrateC1C6	4TMSMINUSCH3	3	/a(C3+1),(C3+0)	5095	585.093	0.00503287	0.00114644	0.0109003
dark	0.5	B	pyr30	CitrateC1C6	4TMSMINUSCH3	4	/a(C4+1),(C2+0)	1212	0	0	-0.00298778	0.0109003
dark	0.5	B	pyr30	CitrateC1C6	4TMSMINUSCH3	5	/a(C5+1),(C1+0)	356	0	0	-0.000191893	0.0109003
dark	0.5	B	pyr30	CitrateC1C6	4TMSMINUSCH3	6	/a(C6+1)	25	0	0	-0.000499161	0.0109003
dark	0.5	B	pyr30	CitrateC1C5	2TMS	0	/a(C5+0)	1059842	1.41878e+06	0.990561	0.000620612	0.00455489
dark	0.5	B	pyr30	CitrateC1C5	2TMS	1	/a(C1+1),(C4+0)	234049	0	0	-0.00278892	0.00455489
dark	0.5	B	pyr30	CitrateC1C5	2TMS	2	/a(C2+1),(C3+0)	111173	10729.6	0.00749113	7.33039e-05	0.00455489
dark	0.5	B	pyr30	CitrateC1C5	2TMS	3	/a(C3+1),(C2+0)	17226	0	0	-8.93383e-05	0.00455489
dark	0.5	B	pyr30	CitrateC1C5	2TMS	4	/a(C4+1),(C1+0)	5875	2790.19	0.00194805	3.35453e-05	0.00455489
dark	0.5	B	pyr30	CitrateC1C5	2TMS	5	/a(C5+1)	563	0	0	-0.000163318	0.00455489
dark	0.5	C	pyr35	PyruvateC1C3	MEOXTMSMINUSCH3	0	/a(C3+0)	13145	15503.5	0.135807	-3.5604e-17	0.861313
dark	0.5	C	pyr35	PyruvateC1C3	MEOXTMSMINUSCH3	1	/a(C1+1),(C2+0)	2065	395.532	0.00346477	-1.15713e-16	0.861313
dark	0.5	C	pyr35	PyruvateC1C3	MEOXTMSMINUSCH3	2	/a(C2+1),(C1+0)	3342	195.216	0.00171005	6.2307e-17	0.861313
dark	0.5	C	pyr35	PyruvateC1C3	MEOXTMSMINUSCH3	3	/a(C3+1)	83627	98064.1	0.859018	0	0.861313
dark	0.5	C	pyr35	AlphaalanineC2C3	TMS	0	/a(C2+0)	61681	70942.8	0.813262	1.02296e-15	0.183303
dark	0.5	C	pyr35	AlphaalanineC2C3	TMS	1	/a(C1+1),(C1+0)	7591	599.343	0.00687065	4.47544e-16	0.183303
dark	0.5	C	pyr35	AlphaalanineC2C3	TMS	2	/a(C2+1)	16080	15690.3	0.179867	-7.24595e-16	0.183303
dark	0.5	C	pyr35	GlycineC2	2TMS	0	/a(C1+0)	11124	14177.6	1	0.000522071	0
dark	0.5	C	pyr35	GlycineC2	2TMS	1	/a(C1+1)	2000	0	0	-0.00284872	0
dark	0.5	C	pyr35	SuccinateC1C4	2TMSMINUSCH3	0	/a(C4+0)	54309	71184.7	0.956613	-2.38662e-06	0.0213203
dark	0.5	C	pyr35	SuccinateC1C4	2TMSMINUSCH3	1	/a(C1+1),(C3+0)	11411	484.418	0.00650984	-1.76595e-05	0.0213203
dark	0.5	C	pyr35	SuccinateC1C4	2TMSMINUSCH3	2	/a(C2+1),(C2+0)	6937	2370.71	0.0318588	6.89855e-05	0.0213203
dark	0.5	C	pyr35	SuccinateC1C4	2TMSMINUSCH3	3	/a(C3+1),(C1+0)	1356	373.4	0.00501792	0.00020294	0.0213203
dark	0.5	C	pyr35	SuccinateC1C4	2TMSMINUSCH3	4	/a(C4+1)	263	0	0	-0.00119233	0.0213203
dark	0.5	C	pyr35	FumarateC1C4	2TMSMINUSCH3	0	/a(C4+0)	14510	19007.1	0.966128	0.000332353	0.0176915
dark	0.5	C	pyr35	FumarateC1C4	2TMSMINUSCH3	1	/a(C1+1),(C3+0)	2912	0	0	-0.00169328	0.0176915
dark	0.5	C	pyr35	FumarateC1C4	2TMSMINUSCH3	2	/a(C2+1),(C2+0)	1813	606.957	0.0308515	0.000118083	0.0176915
dark	0.5	C	pyr35	FumarateC1C4	2TMSMINUSCH3	3	/a(C3+1),(C1+0)	319	59.4328	0.00302096	0.000247109	0.0176915
dark	0.5	C	pyr35	FumarateC1C4	2TMSMINUSCH3	4	/a(C4+1)	57	0	0	-0.0014568	0.0176915
dark	0.5	C	pyr35	Serine3C2C3	2TMS	0	/a(C2+0)	79853	103193	0.986171	0.000210142	0.00691427
dark	0.5	C	pyr35	Serine3C2C3	2TMS	1	/a(C1+1),(C1+0)	16762	1447.01	0.0138285	0.000786905	0.00691427
dark	0.5	C	pyr35	Serine3C2C3	2TMS	2	/a(C2+1)	6555	0	0	-0.00427419	0.00691427
dark	0.5	C	pyr35	Serine3C1C2	2TMS	0	/a(C2+0)	40337	52223.1	0.974586	0.000210289	0.0127071
dark	0.5	C	pyr35	Serine3C1C2	2TMS	1	/a(C1+1),(C1+0)	8949	1361.82	0.0254142	0.000755324	0.0127071
dark	0.5	C	pyr35	Serine3C1C2	2TMS	2	/a(C2+1)	3489	0	0	-0.00410442	0.0127071
dark	0.5	C	pyr35	MalateC1C4	3TMSMINUSCH3	0	/a(C4+0)	79400	116542	0.990497	0.00236838	0.00714593
dark	0.5	C	pyr35	MalateC1C4	3TMSMINUSCH3	1	/a(C1+1),(C3+0)	21755	0	0	-0.00833249	0.00714593
dark	0.5	C	pyr35	MalateC1C4	3TMSMINUSCH3	2	/a(C2+1),(C2+0)	11865	232.903	0.00197945	0.000168092	0.00714593
dark	0.5	C	pyr35	MalateC1C4	3TMSMINUSCH3	3	/a(C3+1),(C1+0)	2824	643.652	0.00547043	-2.54566e-06	0.00714593
dark	0.5	C	pyr35	MalateC1C4	3TMSMINUSCH3	4	/a(C4+1)	891	241.602	0.00205338	3.41717e-08	0.00714593
dark	0.5	C	pyr35	MalateC2C4	2TMS	0	/a(C3+0)	511621	669029	0.978123	-8.78527e-06	0.00738248
dark	0.5	C	pyr35	MalateC2C4	2TMS	1	/a(C1+1),(C2+0)	114935	14778.2	0.0216058	3.14795e-05	0.00738248
dark	0.5	C	pyr35	MalateC2C4	2TMS	2	/a(C2+1),(C1+0)	48743	185.227	0.000270803	0.000105689	0.00738248
dark	0.5	C	pyr35	MalateC2C4	2TMS	3	/a(C3+1)	6903	0	0	-0.000584335	0.00738248
dark	0.5	C	pyr35	Aspartate3C2C4	2TMS	0	/a(C3+0)	118413	155082	0.996324	-2.43606e-15	0.00263034
dark	0.5	C	pyr35	Aspartate3C2C4	2TMS	1	/a(C1+1),(C2+0)	24440	71.666	0.000460417	4.07572e-15	0.00263034
dark	0.5	C	pyr35	Aspartate3C2C4	2TMS	2	/a(C2+1),(C1+0)	10847	345.088	0.00221701	-1.04235e-15	0.00263034
dark	0.5	C	pyr35	Aspartate3C2C4	2TMS	3	/a(C3+1)	1612	155.477	0.00099886	-6.98319e-16	0.00263034
dark	0.5	C	pyr35	GlutamateC2C5	2TMS	0	/a(C4+0)	300786	398250	0.923669	1.35179e-16	0.0375157
dark	0.5	C	pyr35	GlutamateC2C5	2TMS	1	/a(C1+1),(C3+0)	68135	3245.6	0.00752758	-1.35179e-15	0.0375157
dark	0.5	C	pyr35	GlutamateC2C5	2TMS	2	/a(C2+1),(C2+0)	49496	28244.8	0.0655088	8.61764e-16	0.0375157
dark	0.5	C	pyr35	GlutamateC2C5	2TMS	3	/a(C3+1),(C1+0)	8946	716.3	0.00166133	9.54699e-16	0.0375157
dark	0.5	C	pyr35	GlutamateC2C5	2TMS	4	/a(C4+1)	3235	704.284	0.00163346	8.44867e-16	0.0375157
dark	0.5	C	pyr35	CitrateC1C6	4TMSMINUSCH3	0	/a(C6+0)	157199	266730	0.977942	-0.000429171	0.00791788
dark	0.5	C	pyr35	CitrateC1C6	4TMSMINUSCH3	1	/a(C1+1),(C5+0)	62476	514.209	0.0018853	0.000480773	0.00791788
dark	0.5	C	pyr35	CitrateC1C6	4TMSMINUSCH3	2	/a(C2+1),(C4+0)	38674	5142.4	0.0188541	0.00330778	0.00791788
dark	0.5	C	pyr35	CitrateC1C6	4TMSMINUSCH3	3	/a(C3+1),(C3+0)	8583	0	0	-0.00741604	0.00791788
dark	0.5	C	pyr35	CitrateC1C6	4TMSMINUSCH3	4	/a(C4+1),(C2+0)	2740	0	0	-0.00258456	0.00791788
dark	0.5	C	pyr35	CitrateC1C6	4TMSMINUSCH3	5	/a(C5+1),(C1+0)	744	0	0	1.77365e-05	0.00791788
dark	0.5	C	pyr35	CitrateC1C6	4TMSMINUSCH3	6	/a(C6+1)	378	359.742	0.00131896	2.98158e-06	0.00791788
dark	0.5	C	pyr35	CitrateC1C5	2TMS	0	/a(C5+0)	2347144	3.14462e+06	0.992496	-1.23401e-06	0.00310967
dark	0.5	C	pyr35	CitrateC1C5	2TMS	1	/a(C1+1),(C4+0)	533171	7693.25	0.00242812	3.90316e-06	0.00310967
dark	0.5	C	pyr35	CitrateC1C5	2TMS	2	/a(C2+1),(C3+0)	238387	11699.3	0.00369251	1.50126e-05	0.00310967
dark	0.5	C	pyr35	CitrateC1C5	2TMS	3	/a(C3+1),(C2+0)	36847	0	0	-7.53371e-05	0.00310967
dark	0.5	C	pyr35	CitrateC1C5	2TMS	4	/a(C4+1),(C1+0)	10343	3736.99	0.00117946	3.0348e-06	0.00310967
dark	0.5	C	pyr35	CitrateC1C5	2TMS	5	/a(C5+1)	1813	644.68	0.000203472	-7.62956e-08	0.00310967
dark	0.5	D	pyr40	PyruvateC1C3	MEOXTMSMINUSCH3	0	/a(C3+0)	18203	21471.8	0.120146	2.05075e-15	0.876481
dark	0.5	D	pyr40	PyruvateC1C3	MEOXTMSMINUSCH3	1	/a(C1+1),(C2+0)	2638	259.789	0.00145366	3.22993e-15	0.876481
dark	0.5	D	pyr40	PyruvateC1C3	MEOXTMSMINUSCH3	2	/a(C2+1),(C1+0)	5978	1288.74	0.00721118	2.22734e-15	0.876481
dark	0.5	D	pyr40	PyruvateC1C3	MEOXTMSMINUSCH3	3	/a(C3+1)	132839	155694	0.871189	-5.46866e-16	0.876481
dark	0.5	D	pyr40	AlphaalanineC2C3	TMS	0	/a(C2+0)	102429	117775	0.796188	1.50829e-15	0.189012
dark	0.5	D	pyr40	AlphaalanineC2C3	TMS	1	/a(C1+1),(C1+0)	15544	4378.79	0.0296016	7.29009e-16	0.189012
dark	0.5	D	pyr40	AlphaalanineC2C3	TMS	2	/a(C2+1)	26746	25769.9	0.174211	-8.04423e-16	0.189012
dark	0.5	D	pyr40	GlycineC2	2TMS	0	/a(C1+0)	20179	25733.9	0.999411	0	0.000588593
dark	0.5	D	pyr40	GlycineC2	2TMS	1	/a(C1+1)	3710	15.1557	0.000588593	-1.90358e-17	0.000588593
dark	0.5	D	pyr40	SuccinateC1C4	2TMSMINUSCH3	0	/a(C4+0)	65456	85797	0.973911	-2.76477e-05	0.0111125
dark	0.5	D	pyr40	SuccinateC1C4	2TMSMINUSCH3	1	/a(C1+1),(C3+0)	13856	730.946	0.00829721	0.000101864	0.0111125
dark	0.5	D	pyr40	SuccinateC1C4	2TMSMINUSCH3	2	/a(C2+1),(C2+0)	7386	1542.28	0.0175069	0.000322157	0.0111125
dark	0.5	D	pyr40	SuccinateC1C4	2TMSMINUSCH3	3	/a(C3+1),(C1+0)	938	0	0	-0.00181536	0.0111125
dark	0.5	D	pyr40	SuccinateC1C4	2TMSMINUSCH3	4	/a(C4+1)	302	25.0851	0.000284749	7.28547e-05	0.0111125
dark	0.5	D	pyr40	FumarateC1C4	2TMSMINUSCH3	0	/a(C4+0)	27274	35745.1	0.987557	-4.15574e-05	0.00618121
dark	0.5	D	pyr40	FumarateC1C4	2TMSMINUSCH3	1	/a(C1+1),(C3+0)	5537	5.80684	0.00016043	0.000125898	0.00618121
dark	0.5	D	pyr40	FumarateC1C4	2TMSMINUSCH3	2	/a(C2+1),(C2+0)	2888	444.56	0.0122822	0.000526749	0.00618121
dark	0.5	D	pyr40	FumarateC1C4	2TMSMINUSCH3	3	/a(C3+1),(C1+0)	323	0	0	-0.00235772	0.00618121
dark	0.5	D	pyr40	FumarateC1C4	2TMSMINUSCH3	4	/a(C4+1)	58	0	0	-0.00113391	0.00618121
dark	0.5	D	pyr40	Serine3C2C3	2TMS	0	/a(C2+0)	205354	265378	0.990224	0.000233681	0.0048882
dark	0.5	D	pyr40	Serine3C2C3	2TMS	1	/a(C1+1),(C1+0)	42275	2620.06	0.00977639	0.000875053	0.0048882
dark	0.5	D	pyr40	Serine3C2C3	2TMS	2	/a(C2+1)	16578	0	0	-0.00475298	0.0048882
dark	0.5	D	pyr40	Serine3C1C2	2TMS	0	/a(C2+0)	109175	141410	0.997356	4.71054e-05	0.00132215
dark	0.5	D	pyr40	Serine3C1C2	2TMS	1	/a(C1+1),(C1+0)	21584	374.921	0.0026443	0.000169195	0.00132215
dark	0.5	D	pyr40	Serine3C1C2	2TMS	2	/a(C2+1)	9432	0	0	-0.000919403	0.00132215
dark	0.5	D	pyr40	MalateC1C4	3TMSMINUSCH3	0	/a(C4+0)	126054	184817	0.997039	0.00314617	0.00257798
dark	0.5	D	pyr40	MalateC1C4	3TMSMINUSCH3	1	/a(C1+1),(C3+0)	34205	0	0	-0.00998375	0.00257798
dark	0.5	D	pyr40	MalateC1C4	3TMSMINUSCH3	2	/a(C2+1),(C2+0)	18168	0	0	-0.00190206	0.00257798
dark	0.5	D	pyr40	MalateC1C4	3TMSMINUSCH3	3	/a(C3+1),(C1+0)	3914	283.71	0.00153055	6.06925e-05	0.00257798
dark	0.5	D	pyr40	MalateC1C4	3TMSMINUSCH3	4	/a(C4+1)	1166	265.085	0.00143007	-1.24151e-06	0.00257798
dark	0.5	D	pyr40	MalateC2C4	2TMS	0	/a(C3+0)	845298	1.10538e+06	0.977262	-1.42811e-05	0.00802486
dark	0.5	D	pyr40	MalateC2C4	2TMS	1	/a(C1+1),(C2+0)	189777	24207	0.0214014	5.11725e-05	0.00802486
dark	0.5	D	pyr40	MalateC2C4	2TMS	2	/a(C2+1),(C1+0)	81504	1511.79	0.00133658	0.000171805	0.00802486
dark	0.5	D	pyr40	MalateC2C4	2TMS	3	/a(C3+1)	11147	0	0	-0.000949883	0.00802486
dark	0.5	D	pyr40	Aspartate3C2C4	2TMS	0	/a(C3+0)	169393	221836	0.989582	2.25053e-05	0.00810982
dark	0.5	D	pyr40	Aspartate3C2C4	2TMS	1	/a(C1+1),(C2+0)	35488	776.112	0.00346214	8.79277e-05	0.00810982
dark	0.5	D	pyr40	Aspartate3C2C4	2TMS	2	/a(C2+1),(C1+0)	15167	0	0	-0.000456894	0.00810982
dark	0.5	D	pyr40	Aspartate3C2C4	2TMS	3	/a(C3+1)	3312	1559.29	0.00695577	1.37699e-05	0.00810982
dark	0.5	D	pyr40	GlutamateC2C5	2TMS	0	/a(C4+0)	503886	667194	0.930879	-3.31746e-07	0.0341645
dark	0.5	D	pyr40	GlutamateC2C5	2TMS	1	/a(C1+1),(C3+0)	111701	2232.27	0.0031145	-3.16105e-06	0.0341645
dark	0.5	D	pyr40	GlutamateC2C5	2TMS	2	/a(C2+1),(C2+0)	81585	46213	0.0644771	1.08901e-05	0.0341645
dark	0.5	D	pyr40	GlutamateC2C5	2TMS	3	/a(C3+1),(C1+0)	14519	1096.41	0.00152973	3.92784e-05	0.0341645
dark	0.5	D	pyr40	GlutamateC2C5	2TMS	4	/a(C4+1)	4250	0	0	-0.000212906	0.0341645
dark	0.5	D	pyr40	CitrateC1C6	4TMSMINUSCH3	0	/a(C6+0)	106935	180838	0.998529	0.00155919	0.000735269
dark	0.5	D	pyr40	CitrateC1C6	4TMSMINUSCH3	1	/a(C1+1),(C5+0)	41908	0	0	-0.000627308	0.000735269
dark	0.5	D	pyr40	CitrateC1C6	4TMSMINUSCH3	2	/a(C2+1),(C4+0)	22378	0	0	-0.00602794	0.000735269
dark	0.5	D	pyr40	CitrateC1C6	4TMSMINUSCH3	3	/a(C3+1),(C3+0)	6582	266.32	0.00147054	0.000346034	0.000735269
dark	0.5	D	pyr40	CitrateC1C6	4TMSMINUSCH3	4	/a(C4+1),(C2+0)	1876	0	0	-0.000353366	0.000735269
dark	0.5	D	pyr40	CitrateC1C6	4TMSMINUSCH3	5	/a(C5+1),(C1+0)	385	0	0	-0.000126767	0.000735269
dark	0.5	D	pyr40	CitrateC1C6	4TMSMINUSCH3	6	/a(C6+1)	49	0	0	-0.000183668	0.000735269
dark	0.5	D	pyr40	CitrateC1C5	2TMS	0	/a(C5+0)	1893999	2.53422e+06	0.997135	0.000989308	0.00171712
dark	0.5	D	pyr40	CitrateC1C5	2TMS	1	/a(C1+1),(C4+0)	413682	0	0	-0.00444293	0.00171712
dark	0.5	D	pyr40	CitrateC1C5	2TMS	2	/a(C2+1),(C3+0)	186768	3339.31	0.00131391	8.96553e-05	0.00171712
dark	0.5	D	pyr40	CitrateC1C5	2TMS	3	/a(C3+1),(C2+0)	29496	1356.07	0.000533571	-1.35791e-06	0.00171712
dark	0.5	D	pyr40	CitrateC1C5	2TMS	4	/a(C4+1),(C1+0)	7175	1856.17	0.000730347	1.82855e-08	0.00171712
dark	0.5	D	pyr40	CitrateC1C5	2TMS	5	/a(C5+1)	1482	729.757	0.000287137	-2.29691e-10	0.00171712
light	0	A	pyr1	PyruvateC1C3	MEOXTMSMINUSCH3	0	/a(C3+0)	16468	19356.5	0.617711	0.00204821	0.378199
light	0	A	pyr1	PyruvateC1C3	MEOXTMSMINUSCH3	1	/a(C1+1),(C2+0)	1662	0	0	-0.0159463	0.378199
light	0	A	pyr1	PyruvateC1C3	MEOXTMSMINUSCH3	2	/a(C2+1),(C1+0)	1396	384.466	0.0122692	0.000321941	0.378199
light	0	A	pyr1	PyruvateC1C3	MEOXTMSMINUSCH3	3	/a(C3+1)	9973	11594.9	0.37002	-4.87048e-06	0.378199
light	0	A	pyr1	AlphaalanineC2C3	TMS	0	/a(C2+0)	99406	114342	0.981101	0	0.0180157
light	0	A	pyr1	AlphaalanineC2C3	TMS	1	/a(C1+1),(C1+0)	11163	205.801	0.00176585	0	0.0180157
light	0	A	pyr1	AlphaalanineC2C3	TMS	2	/a(C2+1)	5537	1996.74	0.0171327	7.83331e-18	0.0180157
light	0	A	pyr1	GlycineC2	2TMS	0	/a(C1+0)	14284	18161.5	1	0.00257302	0
light	0	A	pyr1	GlycineC2	2TMS	1	/a(C1+1)	2376	0	0	-0.0140399	0
light	0	A	pyr1	SuccinateC1C4	2TMSMINUSCH3	0	/a(C4+0)	55251	72104.2	0.999199	0.0034471	0.000600638
light	0	A	pyr1	SuccinateC1C4	2TMSMINUSCH3	1	/a(C1+1),(C3+0)	10159	0	0	-0.013945	0.000600638
light	0	A	pyr1	SuccinateC1C4	2TMSMINUSCH3	2	/a(C2+1),(C2+0)	4624	0	0	-0.00672429	0.000600638
light	0	A	pyr1	SuccinateC1C4	2TMSMINUSCH3	3	/a(C3+1),(C1+0)	772	57.791	0.000800851	0.000414282	0.000600638
light	0	A	pyr1	SuccinateC1C4	2TMSMINUSCH3	4	/a(C4+1)	61	0	0	-0.00120369	0.000600638
light	0	A	pyr1	FumarateC1C4	2TMSMINUSCH3	0	/a(C4+0)	11322	14722.7	0.985366	0.00603852	0.0113288
light	0	A	pyr1	FumarateC1C4	2TMSMINUSCH3	1	/a(C1+1),(C3+0)	1837	0	0	-0.0301655	0.0113288
light	0	A	pyr1	FumarateC1C4	2TMSMINUSCH3	2	/a(C2+1),(C2+0)	1133	98.7702	0.00661053	0.00112066	0.0113288
light	0	A	pyr1	FumarateC1C4	2TMSMINUSCH3	3	/a(C3+1),(C1+0)	118	0	0	-0.00287902	0.0113288
light	0	A	pyr1	FumarateC1C4	2TMSMINUSCH3	4	/a(C4+1)	129	119.883	0.00802357	0.000115296	0.0113288
light	0	A	pyr1	Serine3C2C3	2TMS	0	/a(C2+0)	133886	173062	0.994789	8.35381e-05	0.00260568
light	0	A	pyr1	Serine3C2C3	2TMS	1	/a(C1+1),(C1+0)	26850	906.615	0.00521137	0.00031282	0.00260568
light	0	A	pyr1	Serine3C2C3	2TMS	2	/a(C2+1)	11223	0	0	-0.00169913	0.00260568
light	0	A	pyr1	Serine3C1C2	2TMS	0	/a(C2+0)	74113	95893.4	0.995491	0.000896492	0.00450905
light	0	A	pyr1	Serine3C1C2	2TMS	1	/a(C1+1),(C1+0)	13990	0	0	-0.00464288	0.00450905
light	0	A	pyr1	Serine3C1C2	2TMS	2	/a(C2+1)	6793	434.347	0.00450905	9.34584e-05	0.00450905
light	0	A	pyr1	MalateC1C4	3TMSMINUSCH3	0	/a(C4+0)	77710	114276	0.977432	0.0009251	0.005642
light	0	A	pyr1	MalateC1C4	3TMSMINUSCH3	1	/a(C1+1),(C3+0)	24577	2638.54	0.022568	0.00430597	0.005642
light	0	A	pyr1	MalateC1C4	3TMSMINUSCH3	2	/a(C2+1),(C2+0)	10321	0	0	-0.0140658	0.005642
light	0	A	pyr1	MalateC1C4	3TMSMINUSCH3	3	/a(C3+1),(C1+0)	2231	0	0	-0.00274776	0.005642
light	0	A	pyr1	MalateC1C4	3TMSMINUSCH3	4	/a(C4+1)	540	0	0	-0.000760041	0.005642
light	0	A	pyr1	MalateC2C4	2TMS	0	/a(C3+0)	513431	671515	0.994065	-8.64546e-06	0.00251212
light	0	A	pyr1	MalateC2C4	2TMS	1	/a(C1+1),(C2+0)	106249	2927.83	0.00433416	3.09785e-05	0.00251212
light	0	A	pyr1	MalateC2C4	2TMS	2	/a(C2+1),(C1+0)	47856	1081.58	0.0016011	0.000104006	0.00251212
light	0	A	pyr1	MalateC2C4	2TMS	3	/a(C3+1)	6259	0	0	-0.000575035	0.00251212
light	0	A	pyr1	Aspartate3C2C4	2TMS	0	/a(C3+0)	275342	359994	0.995749	0.00131208	0.00425127
light	0	A	pyr1	Aspartate3C2C4	2TMS	1	/a(C1+1),(C2+0)	54636	0	0	-0.00546229	0.00425127
light	0	A	pyr1	Aspartate3C2C4	2TMS	2	/a(C2+1),(C1+0)	23811	0	0	-0.00210936	0.00425127
light	0	A	pyr1	Aspartate3C2C4	2TMS	3	/a(C3+1)	4545	1536.97	0.00425127	6.53587e-05	0.00425127
light	0	A	pyr1	GlutamateC2C5	2TMS	0	/a(C4+0)	518892	687008	0.996323	6.52672e-05	0.00123464
light	0	A	pyr1	GlutamateC2C5	2TMS	1	/a(C1+1),(C3+0)	114450	2245.14	0.00325598	0.000287127	0.00123464
light	0	A	pyr1	GlutamateC2C5	2TMS	2	/a(C2+1),(C2+0)	46876	0	0	-0.00139404	0.00123464
light	0	A	pyr1	GlutamateC2C5	2TMS	3	/a(C3+1),(C1+0)	6977	0	0	2.26732e-06	0.00123464
light	0	A	pyr1	GlutamateC2C5	2TMS	4	/a(C4+1)	1449	290.051	0.000420642	7.5603e-07	0.00123464
light	0	A	pyr1	CitrateC1C6	4TMSMINUSCH3	0	/a(C6+0)	111371	186854	0.991988	0.00627525	0.00285899
light	0	A	pyr1	CitrateC1C6	4TMSMINUSCH3	1	/a(C1+1),(C5+0)	40407	0	0	-0.0162677	0.00285899
light	0	A	pyr1	CitrateC1C6	4TMSMINUSCH3	2	/a(C2+1),(C4+0)	25346	1447.58	0.00768506	0.0013169	0.00285899
light	0	A	pyr1	CitrateC1C6	4TMSMINUSCH3	3	/a(C3+1),(C3+0)	6417	0	0	-0.00256258	0.00285899
light	0	A	pyr1	CitrateC1C6	4TMSMINUSCH3	4	/a(C4+1),(C2+0)	2098	0	0	-0.00015792	0.00285899
light	0	A	pyr1	CitrateC1C6	4TMSMINUSCH3	5	/a(C5+1),(C1+0)	458	33.8373	0.000179638	1.05783e-05	0.00285899
light	0	A	pyr1	CitrateC1C6	4TMSMINUSCH3	6	/a(C6+1)	114	27.8029	0.000147603	-3.43995e-07	0.00285899
light	0	A	pyr1	CitrateC1C5	2TMS	0	/a(C5+0)	1628239	2.18071e+06	0.997416	0.000274354	0.00169794
light	0	A	pyr1	CitrateC1C5	2TMS	1	/a(C1+1),(C4+0)	362941	0	0	-0.00123206	0.00169794
light	0	A	pyr1	CitrateC1C5	2TMS	2	/a(C2+1),(C3+0)	159276	1126.21	0.000515107	2.4463e-05	0.00169794
light	0	A	pyr1	CitrateC1C5	2TMS	3	/a(C3+1),(C2+0)	25616	1781.8	0.000814965	1.06384e-06	0.00169794
light	0	A	pyr1	CitrateC1C5	2TMS	4	/a(C4+1),(C1+0)	6991	2740.93	0.00125365	4.68361e-06	0.00169794
light	0	A	pyr1	CitrateC1C5	2TMS	5	/a(C5+1)	928	0	0	-2.57962e-05	0.00169794
light	0	B	pyr7	PyruvateC1C3	MEOXTMSMINUSCH3	0	/a(C3+0)	16754	19672.8	0.663949	0.0028159	0.336051
light	0	B	pyr7	PyruvateC1C3	MEOXTMSMINUSCH3	1	/a(C1+1),(C2+0)	1595	0	0	-0.0203167	0.336051
light	0	B	pyr7	PyruvateC1C3	MEOXTMSMINUSCH3	2	/a(C2+1),(C1+0)	917	0	0	-0.00405105	0.336051
light	0	B	pyr7	PyruvateC1C3	MEOXTMSMINUSCH3	3	/a(C3+1)	8547	9957.2	0.336051	0.000128718	0.336051
light	0	B	pyr7	AlphaalanineC2C3	TMS	0	/a(C2+0)	107357	123472	0.980445	-1.15883e-16	0.0123155
light	0	B	pyr7	AlphaalanineC2C3	TMS	1	/a(C1+1),(C1+0)	13422	1823.42	0.0144791	-1.44854e-17	0.0123155
light	0	B	pyr7	AlphaalanineC2C3	TMS	2	/a(C2+1)	4795	639.234	0.00507591	-7.2427e-18	0.0123155
light	0	B	pyr7	GlycineC2	2TMS	0	/a(C1+0)	13834	17642.2	0.999299	-1.11056e-16	0.000700918
light	0	B	pyr7	GlycineC2	2TMS	1	/a(C1+1)	2545	12.3744	0.000700918	-1.11056e-16	0.000700918
light	0	B	pyr7	SuccinateC1C4	2TMSMINUSCH3	0	/a(C4+0)	43997	57626.6	0.994942	0.000606874	0.00274731
light	0	B	pyr7	SuccinateC1C4	2TMSMINUSCH3	1	/a(C1+1),(C3+0)	8734	0	0	-0.00311241	0.00274731
light	0	B	pyr7	SuccinateC1C4	2TMSMINUSCH3	2	/a(C2+1),(C2+0)	4331	267.647	0.00462102	0.000876238	0.00274731
light	0	B	pyr7	SuccinateC1C4	2TMSMINUSCH3	3	/a(C3+1),(C1+0)	334	0	0	-0.00455562	0.00274731
light	0	B	pyr7	SuccinateC1C4	2TMSMINUSCH3	4	/a(C4+1)	159	25.2995	0.000436804	0.000182801	0.00274731
light	0	B	pyr7	FumarateC1C4	2TMSMINUSCH3	0	/a(C4+0)	22678	29690.9	0.9789	0.000592727	0.00687769
light	0	B	pyr7	FumarateC1C4	2TMSMINUSCH3	1	/a(C1+1),(C3+0)	5094	575.183	0.0189636	0.00226225	0.00687769
light	0	B	pyr7	FumarateC1C4	2TMSMINUSCH3	2	/a(C2+1),(C2+0)	1849	0	0	-0.0111501	0.00687769
light	0	B	pyr7	FumarateC1C4	2TMSMINUSCH3	3	/a(C3+1),(C1+0)	287	0	0	-0.00139711	0.00687769
light	0	B	pyr7	FumarateC1C4	2TMSMINUSCH3	4	/a(C4+1)	114	64.811	0.0021368	6.30012e-05	0.00687769
light	0	B	pyr7	Serine3C2C3	2TMS	0	/a(C2+0)	122136	157873	0.997629	0.000112815	0.00118548
light	0	B	pyr7	Serine3C2C3	2TMS	1	/a(C1+1),(C1+0)	24160	375.201	0.00237097	0.000422451	0.00118548
light	0	B	pyr7	Serine3C2C3	2TMS	2	/a(C2+1)	10081	0	0	-0.0022946	0.00118548
light	0	B	pyr7	Serine3C1C2	2TMS	0	/a(C2+0)	65526	84858.5	0.985131	8.08365e-05	0.00743468
light	0	B	pyr7	Serine3C1C2	2TMS	1	/a(C1+1),(C1+0)	13780	1280.84	0.0148694	0.000290352	0.00743468
light	0	B	pyr7	Serine3C1C2	2TMS	2	/a(C2+1)	5754	0	0	-0.00157777	0.00743468
light	0	B	pyr7	MalateC1C4	3TMSMINUSCH3	0	/a(C4+0)	96957	141653	0.995148	0.00561908	0.00419878
light	0	B	pyr7	MalateC1C4	3TMSMINUSCH3	1	/a(C1+1),(C3+0)	25340	0	0	-0.016322	0.00419878
light	0	B	pyr7	MalateC1C4	3TMSMINUSCH3	2	/a(C2+1),(C2+0)	13308	0	0	-0.00635256	0.00419878
light	0	B	pyr7	MalateC1C4	3TMSMINUSCH3	3	/a(C3+1),(C1+0)	3128	371.836	0.00261224	0.000197497	0.00419878
light	0	B	pyr7	MalateC1C4	3TMSMINUSCH3	4	/a(C4+1)	1000	318.792	0.0022396	-4.00689e-06	0.00419878
light	0	B	pyr7	MalateC2C4	2TMS	0	/a(C3+0)	641135	838363	0.971453	-1.45218e-05	0.010614
light	0	B	pyr7	MalateC2C4	2TMS	1	/a(C1+1),(C2+0)	146594	21793.2	0.0252528	5.20347e-05	0.010614
light	0	B	pyr7	MalateC2C4	2TMS	2	/a(C2+1),(C1+0)	63629	2843.25	0.00329462	0.0001747	0.010614
light	0	B	pyr7	MalateC2C4	2TMS	3	/a(C3+1)	8906	0	0	-0.000965887	0.010614
light	0	B	pyr7	Aspartate3C2C4	2TMS	0	/a(C3+0)	204818	267844	0.995671	0.00114941	0.0043286
light	0	B	pyr7	Aspartate3C2C4	2TMS	1	/a(C1+1),(C2+0)	40866	0	0	-0.00465101	0.0043286
light	0	B	pyr7	Aspartate3C2C4	2TMS	2	/a(C2+1),(C1+0)	17703	0	0	-0.00215839	0.0043286
light	0	B	pyr7	Aspartate3C2C4	2TMS	3	/a(C3+1)	3398	1164.43	0.0043286	6.65921e-05	0.0043286
light	0	B	pyr7	GlutamateC2C5	2TMS	0	/a(C4+0)	367957	486923	0.994589	0.000474461	0.00315215
light	0	B	pyr7	GlutamateC2C5	2TMS	1	/a(C1+1),(C3+0)	78721	0	0	-0.00220759	0.00315215
light	0	B	pyr7	GlutamateC2C5	2TMS	2	/a(C2+1),(C2+0)	35046	1774.19	0.00362396	4.85366e-05	0.00315215
light	0	B	pyr7	GlutamateC2C5	2TMS	3	/a(C3+1),(C1+0)	5767	874.813	0.00178689	1.37915e-05	0.00315215
light	0	B	pyr7	GlutamateC2C5	2TMS	4	/a(C4+1)	1058	0	0	-7.84022e-05	0.00315215
light	0	B	pyr7	CitrateC1C6	4TMSMINUSCH3	0	/a(C6+0)	78958	133705	0.973204	0.00065566	0.009436
light	0	B	pyr7	CitrateC1C6	4TMSMINUSCH3	1	/a(C1+1),(C5+0)	32769	2061.43	0.0150046	0.00350876	0.009436
light	0	B	pyr7	CitrateC1C6	4TMSMINUSCH3	2	/a(C2+1),(C4+0)	16546	0	0	-0.00939275	0.009436
light	0	B	pyr7	CitrateC1C6	4TMSMINUSCH3	3	/a(C3+1),(C3+0)	5492	763.267	0.00555562	0.000361422	0.009436
light	0	B	pyr7	CitrateC1C6	4TMSMINUSCH3	4	/a(C4+1),(C2+0)	2230	856.76	0.00623614	0.000651262	0.009436
light	0	B	pyr7	CitrateC1C6	4TMSMINUSCH3	5	/a(C5+1),(C1+0)	402	0	0	-0.00126302	0.009436
light	0	B	pyr7	CitrateC1C6	4TMSMINUSCH3	6	/a(C6+1)	44	0	0	-0.00104824	0.009436
light	0	B	pyr7	CitrateC1C5	2TMS	0	/a(C5+0)	1438942	1.92765e+06	0.994445	5.96418e-05	0.00166632
light	0	B	pyr7	CitrateC1C5	2TMS	1	/a(C1+1),(C4+0)	329725	8077.68	0.00416714	0.000253151	0.00166632
light	0	B	pyr7	CitrateC1C5	2TMS	2	/a(C2+1),(C3+0)	138989	0	0	-0.00120321	0.00166632
light	0	B	pyr7	CitrateC1C5	2TMS	3	/a(C3+1),(C2+0)	23953	2690.82	0.00138815	6.41625e-05	0.00166632
light	0	B	pyr7	CitrateC1C5	2TMS	4	/a(C4+1),(C1+0)	4240	0	0	-0.000144732	0.00166632
light	0	B	pyr7	CitrateC1C5	2TMS	5	/a(C5+1)	620	0	0	1.41803e-06	0.00166632
light	0	C	pyr13	PyruvateC1C3	MEOXTMSMINUSCH3	0	/a(C3+0)	17185	20259.1	0.649593	0.000313514	0.342669
light	0	C	pyr13	PyruvateC1C3	MEOXTMSMINUSCH3	1	/a(C1+1),(C2+0)	2567	362.012	0.0116076	0.0011819	0.342669
light	0	C	pyr13	PyruvateC1C3	MEOXTMSMINUSCH3	2	/a(C2+1),(C1+0)	806	0	0	-0.0100844	0.342669
light	0	C	pyr13	PyruvateC1C3	MEOXTMSMINUSCH3	3	/a(C3+1)	9087	10566.3	0.3388	0.000304626	0.342669
light	0	C	pyr13	AlphaalanineC2C3	TMS	0	/a(C2+0)	129423	148853	0.980964	-9.61818e-17	0.0126248
light	0	C	pyr13	AlphaalanineC2C3	TMS	1	/a(C1+1),(C1+0)	15964	1945.56	0.0128216	1.20227e-17	0.0126248
light	0	C	pyr13	AlphaalanineC2C3	TMS	2	/a(C2+1)	5909	942.923	0.00621401	0	0.0126248
light	0	C	pyr13	GlycineC2	2TMS	0	/a(C1+0)	17623	22464.1	1	0.000389293	0
light	0	C	pyr13	GlycineC2	2TMS	1	/a(C1+1)	3184	0	0	-0.00212421	0
light	0	C	pyr13	SuccinateC1C4	2TMSMINUSCH3	0	/a(C4+0)	52869	69287.1	0.995359	0.000164402	0.00348075
light	0	C	pyr13	SuccinateC1C4	2TMSMINUSCH3	1	/a(C1+1),(C3+0)	10672	0	0	-0.000572214	0.00348075
light	0	C	pyr13	SuccinateC1C4	2TMSMINUSCH3	2	/a(C2+1),(C2+0)	4871	0	0	-0.000524543	0.00348075
light	0	C	pyr13	SuccinateC1C4	2TMSMINUSCH3	3	/a(C3+1),(C1+0)	921	323.06	0.004641	2.57514e-05	0.00348075
light	0	C	pyr13	SuccinateC1C4	2TMSMINUSCH3	4	/a(C4+1)	172	0	0	-5.66261e-05	0.00348075
light	0	C	pyr13	FumarateC1C4	2TMSMINUSCH3	0	/a(C4+0)	21641	28360.6	0.958192	-5.39915e-07	0.0217298
light	0	C	pyr13	FumarateC1C4	2TMSMINUSCH3	1	/a(C1+1),(C3+0)	4426	38.0492	0.00128553	-3.98467e-06	0.0217298
light	0	C	pyr13	FumarateC1C4	2TMSMINUSCH3	2	/a(C2+1),(C2+0)	2830	1063.57	0.0359339	1.55904e-05	0.0217298
light	0	C	pyr13	FumarateC1C4	2TMSMINUSCH3	3	/a(C3+1),(C1+0)	531	135.812	0.00458855	4.57704e-05	0.0217298
light	0	C	pyr13	FumarateC1C4	2TMSMINUSCH3	4	/a(C4+1)	137	0	0	-0.000269277	0.0217298
light	0	C	pyr13	Serine3C2C3	2TMS	0	/a(C2+0)	129206	166979	0.977428	9.91937e-05	0.0112862
light	0	C	pyr13	Serine3C2C3	2TMS	1	/a(C1+1),(C1+0)	28229	3856.15	0.0225724	0.000371445	0.0112862
light	0	C	pyr13	Serine3C2C3	2TMS	2	/a(C2+1)	11197	0	0	-0.00201756	0.0112862
light	0	C	pyr13	Serine3C1C2	2TMS	0	/a(C2+0)	65875	85323.8	0.976848	1.68912e-16	0.0183553
light	0	C	pyr13	Serine3C1C2	2TMS	1	/a(C1+1),(C1+0)	13501	837.909	0.00959298	-7.38989e-16	0.0183553
light	0	C	pyr13	Serine3C1C2	2TMS	2	/a(C2+1)	6775	1184.31	0.0135589	-2.20641e-15	0.0183553
light	0	C	pyr13	MalateC1C4	3TMSMINUSCH3	0	/a(C4+0)	85965	126295	0.990379	0.00173605	0.00548356
light	0	C	pyr13	MalateC1C4	3TMSMINUSCH3	1	/a(C1+1),(C3+0)	23862	0	0	-0.00612269	0.00548356
light	0	C	pyr13	MalateC1C4	3TMSMINUSCH3	2	/a(C2+1),(C2+0)	13280	883.699	0.00692978	0.00015197	0.00548356
light	0	C	pyr13	MalateC1C4	3TMSMINUSCH3	3	/a(C3+1),(C1+0)	2938	343.233	0.00269156	9.6876e-05	0.00548356
light	0	C	pyr13	MalateC1C4	3TMSMINUSCH3	4	/a(C4+1)	735	0	0	-0.000387577	0.00548356
light	0	C	pyr13	MalateC2C4	2TMS	0	/a(C3+0)	590674	772534	0.985319	-3.26072e-05	0.00702965
light	0	C	pyr13	MalateC2C4	2TMS	1	/a(C1+1),(C2+0)	124748	6485.79	0.00827222	0.000116839	0.00702965
light	0	C	pyr13	MalateC2C4	2TMS	2	/a(C2+1),(C1+0)	58645	5024.44	0.00640837	0.000392272	0.00702965
light	0	C	pyr13	MalateC2C4	2TMS	3	/a(C3+1)	6693	0	0	-0.00216881	0.00702965
light	0	C	pyr13	Aspartate3C2C4	2TMS	0	/a(C3+0)	226612	296209	0.988427	0.0014903	0.00920669
light	0	C	pyr13	Aspartate3C2C4	2TMS	1	/a(C1+1),(C2+0)	44430	0	0	-0.00730215	0.00920669
light	0	C	pyr13	Aspartate3C2C4	2TMS	2	/a(C2+1),(C1+0)	21892	2127	0.00709765	0.000147368	0.00920669
light	0	C	pyr13	Aspartate3C2C4	2TMS	3	/a(C3+1)	4081	1341.03	0.00447493	-2.22685e-06	0.00920669
light	0	C	pyr13	GlutamateC2C5	2TMS	0	/a(C4+0)	614054	812460	0.99884	0.000595064	0.000981173
light	0	C	pyr13	GlutamateC2C5	2TMS	1	/a(C1+1),(C3+0)	130860	0	0	-0.00276656	0.000981173
light	0	C	pyr13	GlutamateC2C5	2TMS	2	/a(C2+1),(C2+0)	56219	6.3978	7.86546e-06	5.58294e-05	0.000981173
light	0	C	pyr13	GlutamateC2C5	2TMS	3	/a(C3+1),(C1+0)	8505	570.555	0.000701441	-8.45608e-07	0.000981173
light	0	C	pyr13	GlutamateC2C5	2TMS	4	/a(C4+1)	1788	366.976	0.00045116	1.13772e-08	0.000981173
light	0	C	pyr13	CitrateC1C6	4TMSMINUSCH3	0	/a(C6+0)	168974	286476	0.975602	-8.61301e-05	0.00455033
light	0	C	pyr13	CitrateC1C6	4TMSMINUSCH3	1	/a(C1+1),(C5+0)	70857	6993.62	0.023817	0.000497014	0.00455033
light	0	C	pyr13	CitrateC1C6	4TMSMINUSCH3	2	/a(C2+1),(C4+0)	38831	0	0	0.000265396	0.00455033
light	0	C	pyr13	CitrateC1C6	4TMSMINUSCH3	3	/a(C3+1),(C3+0)	10273	0	0	-0.00237953	0.00455033
light	0	C	pyr13	CitrateC1C6	4TMSMINUSCH3	4	/a(C4+1),(C2+0)	2787	0	0	-0.00147421	0.00455033
light	0	C	pyr13	CitrateC1C6	4TMSMINUSCH3	5	/a(C5+1),(C1+0)	658	0	0	-4.24409e-05	0.00455033
light	0	C	pyr13	CitrateC1C6	4TMSMINUSCH3	6	/a(C6+1)	235	170.558	0.00058084	4.81168e-06	0.00455033
light	0	C	pyr13	CitrateC1C5	2TMS	0	/a(C5+0)	2898857	3.88242e+06	0.996564	0.000279489	0.00199619
light	0	C	pyr13	CitrateC1C5	2TMS	1	/a(C1+1),(C4+0)	646126	0	0	-0.00125488	0.00199619
light	0	C	pyr13	CitrateC1C5	2TMS	2	/a(C2+1),(C3+0)	286355	5725.93	0.00146977	2.31107e-05	0.00199619
light	0	C	pyr13	CitrateC1C5	2TMS	3	/a(C3+1),(C2+0)	46212	3204.43	0.000822533	7.59978e-06	0.00199619
light	0	C	pyr13	CitrateC1C5	2TMS	4	/a(C4+1),(C1+0)	12472	4454.69	0.00114346	2.59356e-05	0.00199619
light	0	C	pyr13	CitrateC1C5	2TMS	5	/a(C5+1)	1175	0	0	-0.000142974	0.00199619
light	0	D	pyr19	PyruvateC1C3	MEOXTMSMINUSCH3	0	/a(C3+0)	16148	19006.4	0.657287	0.00135483	0.339388
light	0	D	pyr19	PyruvateC1C3	MEOXTMSMINUSCH3	1	/a(C1+1),(C2+0)	1802	0	0	-0.010548	0.339388
light	0	D	pyr19	PyruvateC1C3	MEOXTMSMINUSCH3	2	/a(C2+1),(C1+0)	1246	288.367	0.00997243	0.000212955	0.339388
light	0	D	pyr19	PyruvateC1C3	MEOXTMSMINUSCH3	3	/a(C3+1)	8282	9621.64	0.33274	-3.2217e-06	0.339388
light	0	D	pyr19	AlphaalanineC2C3	TMS	0	/a(C2+0)	212434	244319	0.979807	2.34099e-16	0.0123362
light	0	D	pyr19	AlphaalanineC2C3	TMS	1	/a(C1+1),(C1+0)	26826	3918.11	0.015713	-5.85246e-17	0.0123362
light	0	D	pyr19	AlphaalanineC2C3	TMS	2	/a(C2+1)	9386	1117.04	0.00447973	-1.97521e-16	0.0123362
light	0	D	pyr19	GlycineC2	2TMS	0	/a(C1+0)	17733	22537.1	1	0.00294522	0
light	0	D	pyr19	GlycineC2	2TMS	1	/a(C1+1)	2907	0	0	-0.0160708	0
light	0	D	pyr19	SuccinateC1C4	2TMSMINUSCH3	0	/a(C4+0)	29443	38331.4	0.984717	0.00527599	0.0103635
light	0	D	pyr19	SuccinateC1C4	2TMSMINUSCH3	1	/a(C1+1),(C3+0)	4931	0	0	-0.0263037	0.0103635
light	0	D	pyr19	SuccinateC1C4	2TMSMINUSCH3	2	/a(C2+1),(C2+0)	3034	382.96	0.00983806	0.000774591	0.0103635
light	0	D	pyr19	SuccinateC1C4	2TMSMINUSCH3	3	/a(C3+1),(C1+0)	379	0	0	-0.00137284	0.0103635
light	0	D	pyr19	SuccinateC1C4	2TMSMINUSCH3	4	/a(C4+1)	265	211.934	0.00544449	5.48801e-05	0.0103635
light	0	D	pyr19	FumarateC1C4	2TMSMINUSCH3	0	/a(C4+0)	16736	21905.5	0.989411	0.000942927	0.00812186
light	0	D	pyr19	FumarateC1C4	2TMSMINUSCH3	1	/a(C1+1),(C3+0)	3486	39.8945	0.00180192	0.00329556	0.00812186
light	0	D	pyr19	FumarateC1C4	2TMSMINUSCH3	2	/a(C2+1),(C2+0)	1176	0	0	-0.0174485	0.00812186
light	0	D	pyr19	FumarateC1C4	2TMSMINUSCH3	3	/a(C3+1),(C1+0)	305	98.7854	0.00446185	0.000527742	0.00812186
light	0	D	pyr19	FumarateC1C4	2TMSMINUSCH3	4	/a(C4+1)	129	95.7551	0.00432498	-1.06261e-05	0.00812186
light	0	D	pyr19	Serine3C2C3	2TMS	0	/a(C2+0)	316083	408626	0.999855	1.98304e-05	7.27471e-05
light	0	D	pyr19	Serine3C2C3	2TMS	1	/a(C1+1),(C1+0)	61686	59.4614	0.000145494	7.42576e-05	7.27471e-05
light	0	D	pyr19	Serine3C2C3	2TMS	2	/a(C2+1)	26728	0	0	-0.000403341	7.27471e-05
light	0	D	pyr19	Serine3C1C2	2TMS	0	/a(C2+0)	167041	216323	0.998011	0.000202786	0.00198907
light	0	D	pyr19	Serine3C1C2	2TMS	1	/a(C1+1),(C1+0)	32320	0	0	-0.00105022	0.00198907
light	0	D	pyr19	Serine3C1C2	2TMS	2	/a(C2+1)	14883	431.139	0.00198907	2.11402e-05	0.00198907
light	0	D	pyr19	MalateC1C4	3TMSMINUSCH3	0	/a(C4+0)	118428	174398	0.984069	3.765e-05	0.00457361
light	0	D	pyr19	MalateC1C4	3TMSMINUSCH3	1	/a(C1+1),(C3+0)	35916	2683.69	0.0151432	0.000464948	0.00457361
light	0	D	pyr19	MalateC1C4	3TMSMINUSCH3	2	/a(C2+1),(C2+0)	17826	0	0	-0.000838595	0.00457361
light	0	D	pyr19	MalateC1C4	3TMSMINUSCH3	3	/a(C3+1),(C1+0)	3473	0	0	-0.00162596	0.00457361
light	0	D	pyr19	MalateC1C4	3TMSMINUSCH3	4	/a(C4+1)	1040	139.617	0.000787816	6.57972e-05	0.00457361
light	0	D	pyr19	MalateC2C4	2TMS	0	/a(C3+0)	759201	992700	0.981504	8.56018e-05	0.00694503
light	0	D	pyr19	MalateC2C4	2TMS	1	/a(C1+1),(C2+0)	167442	17524.2	0.0173266	0.000311337	0.00694503
light	0	D	pyr19	MalateC2C4	2TMS	2	/a(C2+1),(C1+0)	69725	0	0	-0.00164714	0.00694503
light	0	D	pyr19	MalateC2C4	2TMS	3	/a(C3+1)	11458	1182.85	0.00116951	4.96467e-05	0.00694503
light	0	D	pyr19	Aspartate3C2C4	2TMS	0	/a(C3+0)	167643	219151	0.997811	0.00142941	0.00218865
light	0	D	pyr19	Aspartate3C2C4	2TMS	1	/a(C1+1),(C2+0)	33068	0	0	-0.00635437	0.00218865
light	0	D	pyr19	Aspartate3C2C4	2TMS	2	/a(C2+1),(C1+0)	14648	0	0	-0.00136298	0.00218865
light	0	D	pyr19	Aspartate3C2C4	2TMS	3	/a(C3+1)	2412	480.696	0.00218865	4.30921e-05	0.00218865
light	0	D	pyr19	GlutamateC2C5	2TMS	0	/a(C4+0)	467280	618748	0.996577	-3.65244e-08	0.00183882
light	0	D	pyr19	GlutamateC2C5	2TMS	1	/a(C1+1),(C3+0)	101416	26.81	4.31811e-05	-3.48024e-07	0.00183882
light	0	D	pyr19	GlutamateC2C5	2TMS	2	/a(C2+1),(C2+0)	44112	1755.09	0.00282681	1.19898e-06	0.00183882
light	0	D	pyr19	GlutamateC2C5	2TMS	3	/a(C3+1),(C1+0)	6665	343.236	0.000552827	4.32446e-06	0.00183882
light	0	D	pyr19	GlutamateC2C5	2TMS	4	/a(C4+1)	1237	0	0	-2.34404e-05	0.00183882
light	0	D	pyr19	CitrateC1C6	4TMSMINUSCH3	0	/a(C6+0)	128419	215610	0.995799	0.00587445	0.0023236
light	0	D	pyr19	CitrateC1C6	4TMSMINUSCH3	1	/a(C1+1),(C5+0)	47285	0	0	-0.0131587	0.0023236
light	0	D	pyr19	CitrateC1C6	4TMSMINUSCH3	2	/a(C2+1),(C4+0)	27300	0	0	-0.00319754	0.0023236
light	0	D	pyr19	CitrateC1C6	4TMSMINUSCH3	3	/a(C3+1),(C3+0)	8225	813.149	0.00375555	0.000726878	0.0023236
light	0	D	pyr19	CitrateC1C6	4TMSMINUSCH3	4	/a(C4+1),(C2+0)	2058	0	0	-0.00169369	0.0023236
light	0	D	pyr19	CitrateC1C6	4TMSMINUSCH3	5	/a(C5+1),(C1+0)	540	0	0	-5.18979e-05	0.0023236
light	0	D	pyr19	CitrateC1C6	4TMSMINUSCH3	6	/a(C6+1)	173	96.5299	0.000445826	5.64643e-06	0.0023236
light	0	D	pyr19	CitrateC1C5	2TMS	0	/a(C5+0)	1867114	2.50154e+06	0.998227	3.34645e-08	0.00100369
light	0	D	pyr19	CitrateC1C5	2TMS	1	/a(C1+1),(C4+0)	420287	1163.44	0.000464263	-7.04479e-08	0.00100369
light	0	D	pyr19	CitrateC1C5	2TMS	2	/a(C2+1),(C3+0)	182375	736.748	0.000293995	-5.94312e-07	0.00100369
light	0	D	pyr19	CitrateC1C5	2TMS	3	/a(C3+1),(C2+0)	27995	229.793	9.16976e-05	2.15e-06	0.00100369
light	0	D	pyr19	CitrateC1C5	2TMS	4	/a(C4+1),(C1+0)	7107	2312.45	0.000922771	6.98342e-06	0.00100369
light	0	D	pyr19	CitrateC1C5	2TMS	5	/a(C5+1)	791	0	0	-3.85047e-05	0.00100369
light	1	A	pyr3	PyruvateC1C3	MEOXTMSMINUSCH3	0	/a(C3+0)	30239	35665.3	0.198182	2.46242e-16	0.797152
light	1	A	pyr3	PyruvateC1C3	MEOXTMSMINUSCH3	1	/a(C1+1),(C2+0)	4668	829.918	0.00461162	1.11928e-17	0.797152
light	1	A	pyr3	PyruvateC1C3	MEOXTMSMINUSCH3	2	/a(C2+1),(C1+0)	5891	859.486	0.00477591	6.71569e-17	0.797152
light	1	A	pyr3	PyruvateC1C3	MEOXTMSMINUSCH3	3	/a(C3+1)	121716	142608	0.792431	0	0.797152
light	1	A	pyr3	AlphaalanineC2C3	TMS	0	/a(C2+0)	91527	105237	0.845893	5.94286e-16	0.136746
light	1	A	pyr3	AlphaalanineC2C3	TMS	1	/a(C1+1),(C1+0)	14100	4319.89	0.0347234	1.93143e-16	0.136746
light	1	A	pyr3	AlphaalanineC2C3	TMS	2	/a(C2+1)	16805	14852.4	0.119384	-2.97143e-16	0.136746
light	1	A	pyr3	GlycineC2	2TMS	0	/a(C1+0)	40253	51321.4	0.976051	0	0.0239492
light	1	A	pyr3	GlycineC2	2TMS	1	/a(C1+1)	8365	1259.26	0.0239492	0	0.0239492
light	1	A	pyr3	SuccinateC1C4	2TMSMINUSCH3	0	/a(C4+0)	74122	97160.1	0.947281	-2.03269e-14	0.0298909
light	1	A	pyr3	SuccinateC1C4	2TMSMINUSCH3	1	/a(C1+1),(C3+0)	15123	47.3715	0.000461858	5.43709e-15	0.0298909
light	1	A	pyr3	SuccinateC1C4	2TMSMINUSCH3	2	/a(C2+1),(C2+0)	10159	4257.2	0.0415064	3.83794e-14	0.0298909
light	1	A	pyr3	SuccinateC1C4	2TMSMINUSCH3	3	/a(C3+1),(C1+0)	2096	709.337	0.00691582	-1.90742e-14	0.0298909
light	1	A	pyr3	SuccinateC1C4	2TMSMINUSCH3	4	/a(C4+1)	873	393.385	0.00383539	2.7412e-14	0.0298909
light	1	A	pyr3	FumarateC1C4	2TMSMINUSCH3	0	/a(C4+0)	13177	17264.9	0.941985	-2.36176e-06	0.0264963
light	1	A	pyr3	FumarateC1C4	2TMSMINUSCH3	1	/a(C1+1),(C3+0)	2968	384.491	0.0209781	-1.74302e-05	0.0264963
light	1	A	pyr3	FumarateC1C4	2TMSMINUSCH3	2	/a(C2+1),(C2+0)	1650	478.456	0.0261049	6.81972e-05	0.0264963
light	1	A	pyr3	FumarateC1C4	2TMSMINUSCH3	3	/a(C3+1),(C1+0)	418	200.371	0.0109324	0.000200214	0.0264963
light	1	A	pyr3	FumarateC1C4	2TMSMINUSCH3	4	/a(C4+1)	74	0	0	-0.00117791	0.0264963
light	1	A	pyr3	Serine3C2C3	2TMS	0	/a(C2+0)	26011	33601.5	0.921589	0	0.0432527
light	1	A	pyr3	Serine3C2C3	2TMS	1	/a(C1+1),(C1+0)	7059	2563.76	0.0703163	1.01401e-16	0.0432527
light	1	A	pyr3	Serine3C2C3	2TMS	2	/a(C2+1)	2807	295.129	0.00809451	1.14077e-16	0.0432527
light	1	A	pyr3	Serine3C1C2	2TMS	0	/a(C2+0)	14408	18649.5	0.926614	0	0.0387017
light	1	A	pyr3	Serine3C1C2	2TMS	1	/a(C1+1),(C1+0)	3887	1396.14	0.0693683	2.29543e-17	0.0387017
light	1	A	pyr3	Serine3C1C2	2TMS	2	/a(C2+1)	1516	80.859	0.00401753	0	0.0387017
light	1	A	pyr3	MalateC1C4	3TMSMINUSCH3	0	/a(C4+0)	67478	99366.5	0.973872	3.02962e-05	0.012699
light	1	A	pyr3	MalateC1C4	3TMSMINUSCH3	1	/a(C1+1),(C3+0)	20623	1813.39	0.0177726	0.000120297	0.012699
light	1	A	pyr3	MalateC1C4	3TMSMINUSCH3	2	/a(C2+1),(C2+0)	10251	0	0	-0.000442211	0.012699
light	1	A	pyr3	MalateC1C4	3TMSMINUSCH3	3	/a(C3+1),(C1+0)	2220	40.7729	0.000399607	1.33638e-05	0.012699
light	1	A	pyr3	MalateC1C4	3TMSMINUSCH3	4	/a(C4+1)	1102	811.785	0.00795614	-2.68616e-07	0.012699
light	1	A	pyr3	MalateC2C4	2TMS	0	/a(C3+0)	416917	545098	0.952561	0	0.0208647
light	1	A	pyr3	MalateC2C4	2TMS	1	/a(C1+1),(C2+0)	99936	20166.4	0.0352408	-2.55201e-17	0.0208647
light	1	A	pyr3	MalateC2C4	2TMS	2	/a(C2+1),(C1+0)	44839	5287.53	0.00923997	0	0.0208647
light	1	A	pyr3	MalateC2C4	2TMS	3	/a(C3+1)	8522	1692.56	0.00295775	-1.91401e-17	0.0208647
light	1	A	pyr3	Aspartate3C2C4	2TMS	0	/a(C3+0)	62538	81877.5	0.956742	-3.24305e-15	0.0204463
light	1	A	pyr3	Aspartate3C2C4	2TMS	1	/a(C1+1),(C2+0)	14942	2694.76	0.0314883	1.6642e-15	0.0204463
light	1	A	pyr3	Aspartate3C2C4	2TMS	2	/a(C2+1),(C1+0)	6354	467.231	0.00545961	3.42441e-15	0.0204463
light	1	A	pyr3	Aspartate3C2C4	2TMS	3	/a(C3+1)	1421	540.047	0.00631047	1.01879e-15	0.0204463
light	1	A	pyr3	GlutamateC2C5	2TMS	0	/a(C4+0)	419583	555490	0.913225	9.58152e-17	0.0406947
light	1	A	pyr3	GlutamateC2C5	2TMS	1	/a(C1+1),(C3+0)	98888	9590.42	0.0157667	-2.39538e-16	0.0406947
light	1	A	pyr3	GlutamateC2C5	2TMS	2	/a(C2+1),(C2+0)	70688	40484.7	0.0665569	1.67677e-16	0.0406947
light	1	A	pyr3	GlutamateC2C5	2TMS	3	/a(C3+1),(C1+0)	14011	2376.87	0.00390758	3.26371e-16	0.0406947
light	1	A	pyr3	GlutamateC2C5	2TMS	4	/a(C4+1)	4329	330.848	0.000543915	3.50324e-16	0.0406947
light	1	A	pyr3	CitrateC1C6	4TMSMINUSCH3	0	/a(C6+0)	107247	181830	0.984591	-1.36491e-06	0.00507676
light	1	A	pyr3	CitrateC1C6	4TMSMINUSCH3	1	/a(C1+1),(C5+0)	43027	1303.09	0.00705612	-5.35638e-05	0.00507676
light	1	A	pyr3	CitrateC1C6	4TMSMINUSCH3	2	/a(C2+1),(C4+0)	24563	1111	0.00601593	8.49909e-05	0.00507676
light	1	A	pyr3	CitrateC1C6	4TMSMINUSCH3	3	/a(C3+1),(C3+0)	6952	121.466	0.000657727	0.000381337	0.00507676
light	1	A	pyr3	CitrateC1C6	4TMSMINUSCH3	4	/a(C4+1),(C2+0)	1906	0	0	-0.00108581	0.00507676
light	1	A	pyr3	CitrateC1C6	4TMSMINUSCH3	5	/a(C5+1),(C1+0)	533	124.294	0.000673042	5.44523e-05	0.00507676
light	1	A	pyr3	CitrateC1C6	4TMSMINUSCH3	6	/a(C6+1)	229	185.729	0.0010057	-1.63342e-06	0.00507676
light	1	A	pyr3	CitrateC1C5	2TMS	0	/a(C5+0)	1579584	2.11609e+06	0.98445	-8.28267e-07	0.00488491
light	1	A	pyr3	CitrateC1C5	2TMS	1	/a(C1+1),(C4+0)	372170	23100.1	0.0107467	2.6198e-06	0.00488491
light	1	A	pyr3	CitrateC1C5	2TMS	2	/a(C2+1),(C3+0)	161968	6122.47	0.0028483	1.00765e-05	0.00488491
light	1	A	pyr3	CitrateC1C5	2TMS	3	/a(C3+1),(C2+0)	25893	0	0	-5.05663e-05	0.00488491
light	1	A	pyr3	CitrateC1C5	2TMS	4	/a(C4+1),(C1+0)	8031	3859.53	0.00179554	2.03696e-06	0.00488491
light	1	A	pyr3	CitrateC1C5	2TMS	5	/a(C5+1)	1357	343.543	0.000159823	-5.12099e-08	0.00488491
light	1	B	pyr9	PyruvateC1C3	MEOXTMSMINUSCH3	0	/a(C3+0)	24695	29117.8	0.247731	-6.80358e-17	0.742853
light	1	B	pyr9	PyruvateC1C3	MEOXTMSMINUSCH3	1	/a(C1+1),(C2+0)	4528	1540.23	0.0131041	1.78594e-16	0.742853
light	1	B	pyr9	PyruvateC1C3	MEOXTMSMINUSCH3	2	/a(C2+1),(C1+0)	3736	239.603	0.00203852	-2.33873e-16	0.742853
light	1	B	pyr9	PyruvateC1C3	MEOXTMSMINUSCH3	3	/a(C3+1)	73984	86640.2	0.737126	0	0.742853
light	1	B	pyr9	AlphaalanineC2C3	TMS	0	/a(C2+0)	44406	51044.2	0.822702	1.43138e-15	0.149919
light	1	B	pyr9	AlphaalanineC2C3	TMS	1	/a(C1+1),(C1+0)	7980	3397.38	0.0547571	6.5605e-16	0.149919
light	1	B	pyr9	AlphaalanineC2C3	TMS	2	/a(C2+1)	8612	7602.99	0.122541	-8.05153e-16	0.149919
light	1	B	pyr9	GlycineC2	2TMS	0	/a(C1+0)	44758	57051.8	0.954488	0	0.0455122
light	1	B	pyr9	GlycineC2	2TMS	1	/a(C1+1)	10337	2720.37	0.0455122	-3.63171e-16	0.0455122
light	1	B	pyr9	SuccinateC1C4	2TMSMINUSCH3	0	/a(C4+0)	32555	42670.6	0.913861	7.809e-17	0.0451017
light	1	B	pyr9	SuccinateC1C4	2TMSMINUSCH3	1	/a(C1+1),(C3+0)	6873	294.157	0.00629984	1.5618e-16	0.0451017
light	1	B	pyr9	SuccinateC1C4	2TMSMINUSCH3	2	/a(C2+1),(C2+0)	5603	3310.29	0.0708952	1.36657e-16	0.0451017
light	1	B	pyr9	SuccinateC1C4	2TMSMINUSCH3	3	/a(C3+1),(C1+0)	1028	161.572	0.00346032	1.51299e-16	0.0451017
light	1	B	pyr9	SuccinateC1C4	2TMSMINUSCH3	4	/a(C4+1)	528	256.06	0.00548395	0	0.0451017
light	1	B	pyr9	FumarateC1C4	2TMSMINUSCH3	0	/a(C4+0)	13670	17897.6	0.948534	0.000701427	0.0309439
light	1	B	pyr9	FumarateC1C4	2TMSMINUSCH3	1	/a(C1+1),(C3+0)	2707	0	0	-0.00354439	0.0309439
light	1	B	pyr9	FumarateC1C4	2TMSMINUSCH3	2	/a(C2+1),(C2+0)	1721	577.779	0.0306211	0.00018066	0.0309439
light	1	B	pyr9	FumarateC1C4	2TMSMINUSCH3	3	/a(C3+1),(C1+0)	562	393.308	0.0208445	0.000320967	0.0309439
light	1	B	pyr9	FumarateC1C4	2TMSMINUSCH3	4	/a(C4+1)	90	0	0	-0.00189463	0.0309439
light	1	B	pyr9	Serine3C2C3	2TMS	0	/a(C2+0)	20963	27054.3	0.87939	0.000243364	0.0603049
light	1	B	pyr9	Serine3C2C3	2TMS	1	/a(C1+1),(C1+0)	6984	3710.54	0.12061	0.00091131	0.0603049
light	1	B	pyr9	Serine3C2C3	2TMS	2	/a(C2+1)	2162	0	0	-0.00494991	0.0603049
light	1	B	pyr9	Serine3C1C2	2TMS	0	/a(C2+0)	11664	15098.2	0.929644	0	0.0370604
light	1	B	pyr9	Serine3C1C2	2TMS	1	/a(C1+1),(C1+0)	3109	1081.5	0.0665913	2.84395e-17	0.0370604
light	1	B	pyr9	Serine3C1C2	2TMS	2	/a(C2+1)	1217	61.1428	0.00376475	0	0.0370604
light	1	B	pyr9	MalateC1C4	3TMSMINUSCH3	0	/a(C4+0)	77029	113393	0.976671	0.000377244	0.0155491
light	1	B	pyr9	MalateC1C4	3TMSMINUSCH3	1	/a(C1+1),(C3+0)	21966	0	0	-0.00135886	0.0155491
light	1	B	pyr9	MalateC1C4	3TMSMINUSCH3	2	/a(C2+1),(C2+0)	12023	904.412	0.00778985	8.79608e-05	0.0155491
light	1	B	pyr9	MalateC1C4	3TMSMINUSCH3	3	/a(C3+1),(C1+0)	3697	1804.08	0.0155389	0.000209691	0.0155491
light	1	B	pyr9	MalateC1C4	3TMSMINUSCH3	4	/a(C4+1)	883	0	0	-0.000824707	0.0155491
light	1	B	pyr9	MalateC2C4	2TMS	0	/a(C3+0)	514789	673146	0.967702	8.39446e-17	0.0145774
light	1	B	pyr9	MalateC2C4	2TMS	1	/a(C1+1),(C2+0)	116962	16543.3	0.0237824	2.09861e-17	0.0145774
light	1	B	pyr9	MalateC2C4	2TMS	2	/a(C2+1),(C1+0)	52113	3893.41	0.00559709	3.14792e-17	0.0145774
light	1	B	pyr9	MalateC2C4	2TMS	3	/a(C3+1)	9542	2030.17	0.00291854	0	0.0145774
light	1	B	pyr9	Aspartate3C2C4	2TMS	0	/a(C3+0)	20575	26941.7	0.960839	0	0.0272628
light	1	B	pyr9	Aspartate3C2C4	2TMS	1	/a(C1+1),(C2+0)	4612	491.394	0.0175249	-6.52857e-17	0.0272628
light	1	B	pyr9	Aspartate3C2C4	2TMS	2	/a(C2+1),(C1+0)	1937	18.0598	0.00064408	-8.16071e-18	0.0272628
light	1	B	pyr9	Aspartate3C2C4	2TMS	3	/a(C3+1)	738	588.605	0.0209918	-1.63214e-16	0.0272628
light	1	B	pyr9	GlutamateC2C5	2TMS	0	/a(C4+0)	184587	244365	0.889293	-1.92086e-14	0.0531807
light	1	B	pyr9	GlutamateC2C5	2TMS	1	/a(C1+1),(C3+0)	44418	5326.98	0.019386	-1.67147e-15	0.0531807
light	1	B	pyr9	GlutamateC2C5	2TMS	2	/a(C2+1),(C2+0)	35107	22848	0.0831486	-5.35931e-15	0.0531807
light	1	B	pyr9	GlutamateC2C5	2TMS	3	/a(C3+1),(C1+0)	7392	1552.62	0.0056503	7.97927e-15	0.0531807
light	1	B	pyr9	GlutamateC2C5	2TMS	4	/a(C4+1)	2737	693.057	0.00252217	1.04616e-14	0.0531807
light	1	B	pyr9	CitrateC1C6	4TMSMINUSCH3	0	/a(C6+0)	56090	95115.1	0.961645	-0.000202635	0.0106933
light	1	B	pyr9	CitrateC1C6	4TMSMINUSCH3	1	/a(C1+1),(C5+0)	23447	2197.81	0.0222206	0.000301847	0.0106933
light	1	B	pyr9	CitrateC1C6	4TMSMINUSCH3	2	/a(C2+1),(C4+0)	13647	1117.52	0.0112985	0.00145328	0.0106933
light	1	B	pyr9	CitrateC1C6	4TMSMINUSCH3	3	/a(C3+1),(C3+0)	3488	0	0	-0.00403879	0.0106933
light	1	B	pyr9	CitrateC1C6	4TMSMINUSCH3	4	/a(C4+1),(C2+0)	1530	478.277	0.00483554	0.000388162	0.0106933
light	1	B	pyr9	CitrateC1C6	4TMSMINUSCH3	5	/a(C5+1),(C1+0)	308	0	0	-0.000500758	0.0106933
light	1	B	pyr9	CitrateC1C6	4TMSMINUSCH3	6	/a(C6+1)	88	0	0	-0.000246327	0.0106933
light	1	B	pyr9	CitrateC1C5	2TMS	0	/a(C5+0)	858154	1.14963e+06	0.973833	3.35373e-15	0.00960101
light	1	B	pyr9	CitrateC1C5	2TMS	1	/a(C1+1),(C4+0)	202162	12298.6	0.010418	-6.97873e-15	0.00960101
light	1	B	pyr9	CitrateC1C5	2TMS	2	/a(C2+1),(C3+0)	95971	13947.9	0.0118151	2.41666e-15	0.00960101
light	1	B	pyr9	CitrateC1C5	2TMS	3	/a(C3+1),(C2+0)	17637	2545.94	0.00215663	-1.64604e-15	0.00960101
light	1	B	pyr9	CitrateC1C5	2TMS	4	/a(C4+1),(C1+0)	5144	1654.3	0.00140133	-6.99722e-16	0.00960101
light	1	B	pyr9	CitrateC1C5	2TMS	5	/a(C5+1)	1145	444.274	0.000376338	-1.15901e-15	0.00960101
light	1	C	pyr15	PyruvateC1C3	MEOXTMSMINUSCH3	0	/a(C3+0)	27440	32368.2	0.230617	2.85915e-17	0.766843
light	1	C	pyr15	PyruvateC1C3	MEOXTMSMINUSCH3	1	/a(C1+1),(C2+0)	3884	353.403	0.00251793	1.07218e-17	0.766843
light	1	C	pyr15	PyruvateC1C3	MEOXTMSMINUSCH3	2	/a(C2+1),(C1+0)	4380	362.469	0.00258252	-1.42957e-17	0.766843
light	1	C	pyr15	PyruvateC1C3	MEOXTMSMINUSCH3	3	/a(C3+1)	91536	107271	0.764282	0	0.766843
light	1	C	pyr15	AlphaalanineC2C3	TMS	0	/a(C2+0)	67804	77964.3	0.837801	7.95508e-16	0.147293
light	1	C	pyr15	AlphaalanineC2C3	TMS	1	/a(C1+1),(C1+0)	10098	2774.22	0.0298117	2.78428e-16	0.147293
light	1	C	pyr15	AlphaalanineC2C3	TMS	2	/a(C2+1)	13561	12319.7	0.132387	-4.77305e-16	0.147293
light	1	C	pyr15	GlycineC2	2TMS	0	/a(C1+0)	46860	59750.3	0.984208	0	0.0157915
light	1	C	pyr15	GlycineC2	2TMS	1	/a(C1+1)	9340	958.688	0.0157915	-2.58931e-16	0.0157915
light	1	C	pyr15	SuccinateC1C4	2TMSMINUSCH3	0	/a(C4+0)	47816	62661.3	0.917157	-2.99577e-05	0.0362936
light	1	C	pyr15	SuccinateC1C4	2TMSMINUSCH3	1	/a(C1+1),(C3+0)	11217	1919.65	0.0280974	0.000110375	0.0362936
light	1	C	pyr15	SuccinateC1C4	2TMSMINUSCH3	2	/a(C2+1),(C2+0)	7407	3481.19	0.0509532	0.000349073	0.0362936
light	1	C	pyr15	SuccinateC1C4	2TMSMINUSCH3	3	/a(C3+1),(C1+0)	1100	0	0	-0.00196703	0.0362936
light	1	C	pyr15	SuccinateC1C4	2TMSMINUSCH3	4	/a(C4+1)	579	259.121	0.00379268	7.89417e-05	0.0362936
light	1	C	pyr15	FumarateC1C4	2TMSMINUSCH3	0	/a(C4+0)	16388	21348.6	0.980336	0.00461647	0.0151371
light	1	C	pyr15	FumarateC1C4	2TMSMINUSCH3	1	/a(C1+1),(C3+0)	2939	0	0	-0.0169063	0.0151371
light	1	C	pyr15	FumarateC1C4	2TMSMINUSCH3	2	/a(C2+1),(C2+0)	1244	0	0	-0.0129436	0.0151371
light	1	C	pyr15	FumarateC1C4	2TMSMINUSCH3	3	/a(C3+1),(C1+0)	519	394.322	0.0181074	0.000397409	0.0151371
light	1	C	pyr15	FumarateC1C4	2TMSMINUSCH3	4	/a(C4+1)	119	33.8968	0.00155656	-8.04162e-06	0.0151371
light	1	C	pyr15	Serine3C2C3	2TMS	0	/a(C2+0)	33494	43263.8	0.914963	-1.56402e-16	0.0455555
light	1	C	pyr15	Serine3C2C3	2TMS	1	/a(C1+1),(C1+0)	9423	3733.73	0.0789628	0	0.0455555
light	1	C	pyr15	Serine3C2C3	2TMS	2	/a(C2+1)	3604	287.213	0.00607411	1.95502e-17	0.0455555
light	1	C	pyr15	Serine3C1C2	2TMS	0	/a(C2+0)	19797	25635.3	0.963933	0	0.0190575
light	1	C	pyr15	Serine3C1C2	2TMS	1	/a(C1+1),(C1+0)	4557	904.723	0.0340192	-3.46487e-17	0.0190575
light	1	C	pyr15	Serine3C1C2	2TMS	2	/a(C2+1)	1895	54.4621	0.00204788	-2.07892e-16	0.0190575
light	1	C	pyr15	MalateC1C4	3TMSMINUSCH3	0	/a(C4+0)	122309	180029	0.991934	0.000457153	0.00632134
light	1	C	pyr15	MalateC1C4	3TMSMINUSCH3	1	/a(C1+1),(C3+0)	34815	0	0	-0.00160837	0.00632134
light	1	C	pyr15	MalateC1C4	3TMSMINUSCH3	2	/a(C2+1),(C2+0)	18170	165.433	0.000911512	3.24456e-05	0.00632134
light	1	C	pyr15	MalateC1C4	3TMSMINUSCH3	3	/a(C3+1),(C1+0)	4287	935.959	0.005157	-4.91357e-07	0.00632134
light	1	C	pyr15	MalateC1C4	3TMSMINUSCH3	4	/a(C4+1)	1340	362.592	0.00199783	6.61801e-09	0.00632134
light	1	C	pyr15	MalateC2C4	2TMS	0	/a(C3+0)	800457	1.04684e+06	0.982324	1.09559e-16	0.0092227
light	1	C	pyr15	MalateC2C4	2TMS	1	/a(C1+1),(C2+0)	170236	10521.9	0.00987344	-8.2169e-17	0.0092227
light	1	C	pyr15	MalateC2C4	2TMS	2	/a(C2+1),(C1+0)	78728	5981.98	0.00561329	6.84742e-17	0.0092227
light	1	C	pyr15	MalateC2C4	2TMS	3	/a(C3+1)	13163	2333.16	0.00218936	9.92876e-17	0.0092227
light	1	C	pyr15	Aspartate3C2C4	2TMS	0	/a(C3+0)	54346	70846.7	0.978817	0.00353735	0.0189196
light	1	C	pyr15	Aspartate3C2C4	2TMS	1	/a(C1+1),(C2+0)	9914	0	0	-0.0173322	0.0189196
light	1	C	pyr15	Aspartate3C2C4	2TMS	2	/a(C2+1),(C1+0)	5254	491.522	0.00679085	0.000349788	0.0189196
light	1	C	pyr15	Aspartate3C2C4	2TMS	3	/a(C3+1)	1528	1041.72	0.0143924	-5.28565e-06	0.0189196
light	1	C	pyr15	GlutamateC2C5	2TMS	0	/a(C4+0)	432457	572534	0.913645	0	0.0411188
light	1	C	pyr15	GlutamateC2C5	2TMS	1	/a(C1+1),(C3+0)	101876	9835.76	0.0156958	-9.30319e-17	0.0411188
light	1	C	pyr15	GlutamateC2C5	2TMS	2	/a(C2+1),(C2+0)	72383	41137.6	0.0656469	1.62806e-16	0.0411188
light	1	C	pyr15	GlutamateC2C5	2TMS	3	/a(C3+1),(C1+0)	13745	1607.08	0.00256456	2.96539e-16	0.0411188
light	1	C	pyr15	GlutamateC2C5	2TMS	4	/a(C4+1)	5213	1534	0.00244794	2.70374e-16	0.0411188
light	1	C	pyr15	CitrateC1C6	4TMSMINUSCH3	0	/a(C6+0)	214337	360322	0.996837	0.00509941	0.00140863
light	1	C	pyr15	CitrateC1C6	4TMSMINUSCH3	1	/a(C1+1),(C5+0)	79015	0	0	-0.013167	0.00140863
light	1	C	pyr15	CitrateC1C6	4TMSMINUSCH3	2	/a(C2+1),(C4+0)	47112	375.22	0.00103805	0.00037022	0.00140863
light	1	C	pyr15	CitrateC1C6	4TMSMINUSCH3	3	/a(C3+1),(C3+0)	13411	768.196	0.00212523	0.000544404	0.00140863
light	1	C	pyr15	CitrateC1C6	4TMSMINUSCH3	4	/a(C4+1),(C2+0)	3455	0	0	-0.0014197	0.00140863
light	1	C	pyr15	CitrateC1C6	4TMSMINUSCH3	5	/a(C5+1),(C1+0)	812	0	0	-0.00011804	0.00140863
light	1	C	pyr15	CitrateC1C6	4TMSMINUSCH3	6	/a(C6+1)	103	0	0	-0.000200081	0.00140863
light	1	C	pyr15	CitrateC1C5	2TMS	0	/a(C5+0)	3161958	4.23627e+06	0.990649	2.17824e-16	0.0039429
light	1	C	pyr15	CitrateC1C5	2TMS	1	/a(C1+1),(C4+0)	718660	10833.7	0.00253345	1.87873e-15	0.0039429
light	1	C	pyr15	CitrateC1C5	2TMS	2	/a(C2+1),(C3+0)	324432	20012.5	0.00467991	-3.81192e-16	0.0039429
light	1	C	pyr15	CitrateC1C5	2TMS	3	/a(C3+1),(C2+0)	53529	3853.97	0.000901249	-2.28035e-16	0.0039429
light	1	C	pyr15	CitrateC1C5	2TMS	4	/a(C4+1),(C1+0)	14413	4550.24	0.00106407	-2.31778e-15	0.0039429
light	1	C	pyr15	CitrateC1C5	2TMS	5	/a(C5+1)	2580	736.529	0.000172237	1.01977e-15	0.0039429
light	1	D	pyr21	PyruvateC1C3	MEOXTMSMINUSCH3	0	/a(C3+0)	28886	34068.3	0.234098	0	0.759669
light	1	D	pyr21	PyruvateC1C3	MEOXTMSMINUSCH3	1	/a(C1+1),(C2+0)	4559	917.347	0.0063035	0	0.759669
light	1	D	pyr21	PyruvateC1C3	MEOXTMSMINUSCH3	2	/a(C2+1),(C1+0)	5011	886.438	0.0060911	0	0.759669
light	1	D	pyr21	PyruvateC1C3	MEOXTMSMINUSCH3	3	/a(C3+1)	93645	109658	0.753507	0	0.759669
light	1	D	pyr21	AlphaalanineC2C3	TMS	0	/a(C2+0)	90821	104419	0.834033	9.45789e-16	0.146473
light	1	D	pyr21	AlphaalanineC2C3	TMS	1	/a(C1+1),(C1+0)	14529	4881.34	0.0389892	4.13783e-16	0.146473
light	1	D	pyr21	AlphaalanineC2C3	TMS	2	/a(C2+1)	17738	15897.3	0.126978	-5.91118e-16	0.146473
light	1	D	pyr21	GlycineC2	2TMS	0	/a(C1+0)	65099	82985.3	0.960345	0	0.0396555
light	1	D	pyr21	GlycineC2	2TMS	1	/a(C1+1)	14619	3426.71	0.0396555	-2.28178e-17	0.0396555
light	1	D	pyr21	SuccinateC1C4	2TMSMINUSCH3	0	/a(C4+0)	25446	33324.1	0.953492	0.000679848	0.0242714
light	1	D	pyr21	SuccinateC1C4	2TMSMINUSCH3	1	/a(C1+1),(C3+0)	5056	0	0	-0.00341486	0.0242714
light	1	D	pyr21	SuccinateC1C4	2TMSMINUSCH3	2	/a(C2+1),(C2+0)	3502	1483.25	0.0424397	0.000136078	0.0242714
light	1	D	pyr21	SuccinateC1C4	2TMSMINUSCH3	3	/a(C3+1),(C1+0)	646	142.2	0.00406872	0.000197559	0.0242714
light	1	D	pyr21	SuccinateC1C4	2TMSMINUSCH3	4	/a(C4+1)	143	0	0	-0.0011668	0.0242714
light	1	D	pyr21	FumarateC1C4	2TMSMINUSCH3	0	/a(C4+0)	14650	19144.1	0.994849	0.00222827	0.00409517
light	1	D	pyr21	FumarateC1C4	2TMSMINUSCH3	1	/a(C1+1),(C3+0)	2943	0	0	-0.000742937	0.00409517
light	1	D	pyr21	FumarateC1C4	2TMSMINUSCH3	2	/a(C2+1),(C2+0)	931	0	0	-0.0225191	0.00409517
light	1	D	pyr21	FumarateC1C4	2TMSMINUSCH3	3	/a(C3+1),(C1+0)	261	81.2683	0.00422321	0.000682635	0.00409517
light	1	D	pyr21	FumarateC1C4	2TMSMINUSCH3	4	/a(C4+1)	61	17.8532	0.000927765	-1.3755e-05	0.00409517
light	1	D	pyr21	Serine3C2C3	2TMS	0	/a(C2+0)	168421	217613	0.941707	3.32224e-15	0.0318054
light	1	D	pyr21	Serine3C2C3	2TMS	1	/a(C1+1),(C1+0)	42323	12241.9	0.0529759	-2.0764e-15	0.0318054
light	1	D	pyr21	Serine3C2C3	2TMS	2	/a(C2+1)	17024	1228.79	0.0053175	-6.08545e-15	0.0318054
light	1	D	pyr21	Serine3C1C2	2TMS	0	/a(C2+0)	91892	119011	0.969814	9.61991e-16	0.0207933
light	1	D	pyr21	Serine3C1C2	2TMS	1	/a(C1+1),(C1+0)	19707	2305.23	0.0187853	-2.7056e-16	0.0207933
light	1	D	pyr21	Serine3C1C2	2TMS	2	/a(C2+1)	9416	1399.03	0.0114006	-4.44921e-15	0.0207933
light	1	D	pyr21	MalateC1C4	3TMSMINUSCH3	0	/a(C4+0)	97252	143117	0.989548	0.000534682	0.00304057
light	1	D	pyr21	MalateC1C4	3TMSMINUSCH3	1	/a(C1+1),(C3+0)	29154	1387.96	0.00959676	0.00210387	0.00304057
light	1	D	pyr21	MalateC1C4	3TMSMINUSCH3	2	/a(C2+1),(C2+0)	13483	0	0	-0.00776773	0.00304057
light	1	D	pyr21	MalateC1C4	3TMSMINUSCH3	3	/a(C3+1),(C1+0)	3158	123.682	0.000855167	0.000491872	0.00304057
light	1	D	pyr21	MalateC1C4	3TMSMINUSCH3	4	/a(C4+1)	627	0	0	-0.0010053	0.00304057
light	1	D	pyr21	MalateC2C4	2TMS	0	/a(C3+0)	609672	797331	0.989172	-5.02008e-07	0.00376132
light	1	D	pyr21	MalateC2C4	2TMS	1	/a(C1+1),(C2+0)	129863	8361.25	0.010373	1.7988e-06	0.00376132
light	1	D	pyr21	MalateC2C4	2TMS	2	/a(C2+1),(C1+0)	56759	367.142	0.000455477	6.03925e-06	0.00376132
light	1	D	pyr21	MalateC2C4	2TMS	3	/a(C3+1)	8068	0	0	-3.33901e-05	0.00376132
light	1	D	pyr21	Aspartate3C2C4	2TMS	0	/a(C3+0)	60807	79444.2	0.978279	0.00184071	0.0184178
light	1	D	pyr21	Aspartate3C2C4	2TMS	1	/a(C1+1),(C2+0)	11778	0	0	-0.00901906	0.0184178
light	1	D	pyr21	Aspartate3C2C4	2TMS	2	/a(C2+1),(C1+0)	6068	804.623	0.00990817	0.000182017	0.0184178
light	1	D	pyr21	Aspartate3C2C4	2TMS	3	/a(C3+1)	1589	959.259	0.0118124	-2.75046e-06	0.0184178
light	1	D	pyr21	GlutamateC2C5	2TMS	0	/a(C4+0)	408514	540860	0.929429	-1.00198e-16	0.0349184
light	1	D	pyr21	GlutamateC2C5	2TMS	1	/a(C1+1),(C3+0)	94334	6947.77	0.0119392	1.00198e-16	0.0349184
light	1	D	pyr21	GlutamateC2C5	2TMS	2	/a(C2+1),(C2+0)	61510	30296.7	0.0520627	-5.00989e-17	0.0349184
light	1	D	pyr21	GlutamateC2C5	2TMS	3	/a(C3+1),(C1+0)	11601	1552.43	0.00266774	1.00198e-16	0.0349184
light	1	D	pyr21	GlutamateC2C5	2TMS	4	/a(C4+1)	4968	2270.33	0.00390139	1.28379e-16	0.0349184
light	1	D	pyr21	CitrateC1C6	4TMSMINUSCH3	0	/a(C6+0)	111321	187532	0.998175	0.00385293	0.000617529
light	1	D	pyr21	CitrateC1C6	4TMSMINUSCH3	1	/a(C1+1),(C5+0)	41724	0	0	-0.00994842	0.000617529
light	1	D	pyr21	CitrateC1C6	4TMSMINUSCH3	2	/a(C2+1),(C4+0)	24636	339.518	0.00180715	0.000571803	0.000617529
light	1	D	pyr21	CitrateC1C6	4TMSMINUSCH3	3	/a(C3+1),(C3+0)	6487	0	0	-0.000988736	0.000617529
light	1	D	pyr21	CitrateC1C6	4TMSMINUSCH3	4	/a(C4+1),(C2+0)	1991	0	0	-1.70933e-05	0.000617529
light	1	D	pyr21	CitrateC1C6	4TMSMINUSCH3	5	/a(C5+1),(C1+0)	422	3.41418	1.81726e-05	0.000107771	0.000617529
light	1	D	pyr21	CitrateC1C6	4TMSMINUSCH3	6	/a(C6+1)	23	0	0	-0.000307831	0.000617529
light	1	D	pyr21	CitrateC1C5	2TMS	0	/a(C5+0)	1640339	2.19713e+06	0.996026	0.000200923	0.00218414
light	1	D	pyr21	CitrateC1C5	2TMS	1	/a(C1+1),(C4+0)	366440	0	0	-0.000914653	0.00218414
light	1	D	pyr21	CitrateC1C5	2TMS	2	/a(C2+1),(C3+0)	164167	5792.59	0.00262596	0.000131917	0.00218414
light	1	D	pyr21	CitrateC1C5	2TMS	3	/a(C3+1),(C2+0)	23909	0	0	-0.000566685	0.00218414
light	1	D	pyr21	CitrateC1C5	2TMS	4	/a(C4+1),(C1+0)	6865	2358.32	0.0010691	2.282e-05	0.00218414
light	1	D	pyr21	CitrateC1C5	2TMS	5	/a(C5+1)	1321	614.278	0.000278472	-5.7365e-07	0.00218414
light	2	A	pyr4	PyruvateC1C3	MEOXTMSMINUSCH3	0	/a(C3+0)	16895	19921.3	0.184566	4.10961e-16	0.806773
light	2	A	pyr4	PyruvateC1C3	MEOXTMSMINUSCH3	1	/a(C1+1),(C2+0)	3068	997.269	0.00923943	3.26901e-17	0.806773
light	2	A	pyr4	PyruvateC1C3	MEOXTMSMINUSCH3	2	/a(C2+1),(C1+0)	3794	810.16	0.0075059	1.1675e-16	0.806773
light	2	A	pyr4	PyruvateC1C3	MEOXTMSMINUSCH3	3	/a(C3+1)	73619	86207.5	0.798689	-1.4944e-16	0.806773
light	2	A	pyr4	AlphaalanineC2C3	TMS	0	/a(C2+0)	17789	20447.3	0.773327	1.68861e-15	0.199354
light	2	A	pyr4	AlphaalanineC2C3	TMS	1	/a(C1+1),(C1+0)	3296	1444.66	0.054638	1.07297e-15	0.199354
light	2	A	pyr4	AlphaalanineC2C3	TMS	2	/a(C2+1)	4768	4548.73	0.172035	-9.85025e-16	0.199354
light	2	A	pyr4	GlycineC2	2TMS	0	/a(C1+0)	22162	28248.2	0.951102	1.32952e-16	0.0488978
light	2	A	pyr4	GlycineC2	2TMS	1	/a(C1+1)	5201	1452.29	0.0488978	0	0.0488978
light	2	A	pyr4	SuccinateC1C4	2TMSMINUSCH3	0	/a(C4+0)	41849	54846.7	0.89456	0	0.0515312
light	2	A	pyr4	SuccinateC1C4	2TMSMINUSCH3	1	/a(C1+1),(C3+0)	9281	944.299	0.0154017	-2.67568e-16	0.0515312
light	2	A	pyr4	SuccinateC1C4	2TMSMINUSCH3	2	/a(C2+1),(C2+0)	7964	5143.51	0.0838917	1.04054e-16	0.0515312
light	2	A	pyr4	SuccinateC1C4	2TMSMINUSCH3	3	/a(C3+1),(C1+0)	1401	100.939	0.00164633	6.68921e-17	0.0515312
light	2	A	pyr4	SuccinateC1C4	2TMSMINUSCH3	4	/a(C4+1)	689	275.91	0.00450015	3.71623e-17	0.0515312
light	2	A	pyr4	FumarateC1C4	2TMSMINUSCH3	0	/a(C4+0)	15103	19787.1	0.959536	-4.275e-06	0.013845
light	2	A	pyr4	FumarateC1C4	2TMSMINUSCH3	1	/a(C1+1),(C3+0)	3500	576.584	0.0279603	-3.15503e-05	0.013845
light	2	A	pyr4	FumarateC1C4	2TMSMINUSCH3	2	/a(C2+1),(C2+0)	1647	208.082	0.0100905	0.000123443	0.013845
light	2	A	pyr4	FumarateC1C4	2TMSMINUSCH3	3	/a(C3+1),(C1+0)	306	49.7577	0.0024129	0.000362406	0.013845
light	2	A	pyr4	FumarateC1C4	2TMSMINUSCH3	4	/a(C4+1)	20	0	0	-0.00213212	0.013845
light	2	A	pyr4	Serine3C2C3	2TMS	0	/a(C2+0)	9869	12741.5	0.87544	0	0.0657599
light	2	A	pyr4	Serine3C2C3	2TMS	1	/a(C1+1),(C1+0)	3250	1711.61	0.117601	0	0.0657599
light	2	A	pyr4	Serine3C2C3	2TMS	2	/a(C2+1)	1162	101.291	0.00695949	0	0.0657599
light	2	A	pyr4	Serine3C1C2	2TMS	0	/a(C2+0)	5003	6472.24	0.852913	-1.47486e-15	0.0919101
light	2	A	pyr4	Serine3C1C2	2TMS	1	/a(C1+1),(C1+0)	1626	837.406	0.110354	-1.32123e-15	0.0919101
light	2	A	pyr4	Serine3C1C2	2TMS	2	/a(C2+1)	771	278.746	0.0367333	1.72067e-15	0.0919101
light	2	A	pyr4	MalateC1C4	3TMSMINUSCH3	0	/a(C4+0)	71670	105521	0.938007	-1.03245e-07	0.0247973
light	2	A	pyr4	MalateC1C4	3TMSMINUSCH3	1	/a(C1+1),(C3+0)	23466	4215.67	0.0374743	-1.18275e-06	0.0247973
light	2	A	pyr4	MalateC1C4	3TMSMINUSCH3	2	/a(C2+1),(C2+0)	12305	1332.01	0.0118406	2.98305e-06	0.0247973
light	2	A	pyr4	MalateC1C4	3TMSMINUSCH3	3	/a(C3+1),(C1+0)	3750	1426.19	0.0126778	1.02682e-05	0.0247973
light	2	A	pyr4	MalateC1C4	3TMSMINUSCH3	4	/a(C4+1)	989	0	0	-4.03064e-05	0.0247973
light	2	A	pyr4	MalateC2C4	2TMS	0	/a(C3+0)	464222	606884	0.937657	9.03136e-17	0.0281593
light	2	A	pyr4	MalateC2C4	2TMS	1	/a(C1+1),(C2+0)	116128	28736.9	0.0443995	0	0.0281593
light	2	A	pyr4	MalateC2C4	2TMS	2	/a(C2+1),(C1+0)	53182	8899.89	0.0137507	0	0.0281593
light	2	A	pyr4	MalateC2C4	2TMS	3	/a(C3+1)	10974	2713.42	0.00419234	-1.12892e-17	0.0281593
light	2	A	pyr4	Aspartate3C2C4	2TMS	0	/a(C3+0)	34643	45346.3	0.921389	-2.9733e-16	0.0387894
light	2	A	pyr4	Aspartate3C2C4	2TMS	1	/a(C1+1),(C2+0)	9026	2458.68	0.0499578	1.04065e-15	0.0387894
light	2	A	pyr4	Aspartate3C2C4	2TMS	2	/a(C2+1),(C1+0)	4207	962.144	0.0195498	7.43325e-16	0.0387894
light	2	A	pyr4	Aspartate3C2C4	2TMS	3	/a(C3+1)	1066	448.037	0.00910364	1.8165e-15	0.0387894
light	2	A	pyr4	GlutamateC2C5	2TMS	0	/a(C4+0)	198823	263211	0.868127	-7.02503e-15	0.065376
light	2	A	pyr4	GlutamateC2C5	2TMS	1	/a(C1+1),(C3+0)	47849	5635.69	0.0185877	1.1548e-15	0.065376
light	2	A	pyr4	GlutamateC2C5	2TMS	2	/a(C2+1),(C2+0)	41923	29978.5	0.0988753	1.82843e-15	0.065376
light	2	A	pyr4	GlutamateC2C5	2TMS	3	/a(C3+1),(C1+0)	10356	3782.1	0.0124742	5.774e-16	0.065376
light	2	A	pyr4	GlutamateC2C5	2TMS	4	/a(C4+1)	3479	586.935	0.00193584	1.91264e-15	0.065376
light	2	A	pyr4	CitrateC1C6	4TMSMINUSCH3	0	/a(C6+0)	70773	118430	0.984413	0.00779065	0.00793949
light	2	A	pyr4	CitrateC1C6	4TMSMINUSCH3	1	/a(C1+1),(C5+0)	25148	0	0	-0.0199978	0.00793949
light	2	A	pyr4	CitrateC1C6	4TMSMINUSCH3	2	/a(C2+1),(C4+0)	15677	411.265	0.00341853	0.000403201	0.00793949
light	2	A	pyr4	CitrateC1C6	4TMSMINUSCH3	3	/a(C3+1),(C3+0)	4964	1179.27	0.00980238	-6.10503e-06	0.00793949
light	2	A	pyr4	CitrateC1C6	4TMSMINUSCH3	4	/a(C4+1),(C2+0)	1619	126.604	0.00105236	8.22872e-08	0.00793949
light	2	A	pyr4	CitrateC1C6	4TMSMINUSCH3	5	/a(C5+1),(C1+0)	485	83.8591	0.000697055	-8.98775e-10	0.00793949
light	2	A	pyr4	CitrateC1C6	4TMSMINUSCH3	6	/a(C6+1)	167	74.148	0.000616335	7.15779e-11	0.00793949
light	2	A	pyr4	CitrateC1C5	2TMS	0	/a(C5+0)	1057370	1.41662e+06	0.975984	6.57929e-15	0.0105518
light	2	A	pyr4	CitrateC1C5	2TMS	1	/a(C1+1),(C4+0)	240544	3534.54	0.00243513	-1.61273e-14	0.0105518
light	2	A	pyr4	CitrateC1C5	2TMS	2	/a(C2+1),(C3+0)	122778	25716.8	0.0177176	6.68961e-15	0.0105518
light	2	A	pyr4	CitrateC1C5	2TMS	3	/a(C3+1),(C2+0)	21571	2289.47	0.00157733	-7.44181e-15	0.0105518
light	2	A	pyr4	CitrateC1C5	2TMS	4	/a(C4+1),(C1+0)	6582	1850.57	0.00127495	-5.94994e-15	0.0105518
light	2	A	pyr4	CitrateC1C5	2TMS	5	/a(C5+1)	2081	1468	0.00101138	-7.56593e-16	0.0105518
light	2	B	pyr10	PyruvateC1C3	MEOXTMSMINUSCH3	0	/a(C3+0)	35055	41332.3	0.210417	0	0.778695
light	2	B	pyr10	PyruvateC1C3	MEOXTMSMINUSCH3	1	/a(C1+1),(C2+0)	6524	2260.04	0.0115055	5.11188e-18	0.778695
light	2	B	pyr10	PyruvateC1C3	MEOXTMSMINUSCH3	2	/a(C2+1),(C1+0)	7355	1896.49	0.00965473	-5.11188e-18	0.778695
light	2	B	pyr10	PyruvateC1C3	MEOXTMSMINUSCH3	3	/a(C3+1)	128984	150942	0.768423	8.179e-17	0.778695
light	2	B	pyr10	AlphaalanineC2C3	TMS	0	/a(C2+0)	58592	67341.3	0.783084	2.1596e-15	0.185538
light	2	B	pyr10	AlphaalanineC2C3	TMS	1	/a(C1+1),(C1+0)	11381	5396.62	0.062755	1.44693e-15	0.185538
light	2	B	pyr10	AlphaalanineC2C3	TMS	2	/a(C2+1)	14255	13257.1	0.154161	-1.53332e-15	0.185538
light	2	B	pyr10	GlycineC2	2TMS	0	/a(C1+0)	67423	85968.4	0.982668	1.79722e-16	0.0173323
light	2	B	pyr10	GlycineC2	2TMS	1	/a(C1+1)	13546	1516.31	0.0173323	-2.24653e-17	0.0173323
light	2	B	pyr10	SuccinateC1C4	2TMSMINUSCH3	0	/a(C4+0)	53307	69851.4	0.830883	2.60821e-16	0.0863767
light	2	B	pyr10	SuccinateC1C4	2TMSMINUSCH3	1	/a(C1+1),(C3+0)	12749	2352.92	0.027988	-1.15196e-15	0.0863767
light	2	B	pyr10	SuccinateC1C4	2TMSMINUSCH3	2	/a(C2+1),(C2+0)	12763	9710.11	0.115502	1.52146e-16	0.0863767
light	2	B	pyr10	SuccinateC1C4	2TMSMINUSCH3	3	/a(C3+1),(C1+0)	3254	1344.72	0.0159954	-3.09725e-16	0.0863767
light	2	B	pyr10	SuccinateC1C4	2TMSMINUSCH3	4	/a(C4+1)	1616	809.775	0.00963228	-3.17876e-16	0.0863767
light	2	B	pyr10	FumarateC1C4	2TMSMINUSCH3	0	/a(C4+0)	37195	48734.2	0.950312	1.37983e-14	0.0256695
light	2	B	pyr10	FumarateC1C4	2TMSMINUSCH3	1	/a(C1+1),(C3+0)	8348	1057.96	0.02063	5.69001e-15	0.0256695
light	2	B	pyr10	FumarateC1C4	2TMSMINUSCH3	2	/a(C2+1),(C2+0)	4159	717.605	0.0139932	1.2198e-14	0.0256695
light	2	B	pyr10	FumarateC1C4	2TMSMINUSCH3	3	/a(C3+1),(C1+0)	903	317.805	0.00619718	2.06485e-15	0.0256695
light	2	B	pyr10	FumarateC1C4	2TMSMINUSCH3	4	/a(C4+1)	544	454.747	0.00886753	1.01142e-13	0.0256695
light	2	B	pyr10	Serine3C2C3	2TMS	0	/a(C2+0)	30047	38811.1	0.911322	-8.68854e-17	0.0490426
light	2	B	pyr10	Serine3C2C3	2TMS	1	/a(C1+1),(C1+0)	8476	3375.99	0.0792716	0	0.0490426
light	2	B	pyr10	Serine3C2C3	2TMS	2	/a(C2+1)	3348	400.613	0.00940679	4.34427e-17	0.0490426
light	2	B	pyr10	Serine3C1C2	2TMS	0	/a(C2+0)	15788	20431.9	0.907897	-8.22514e-17	0.0496409
light	2	B	pyr10	Serine3C1C2	2TMS	1	/a(C1+1),(C1+0)	4555	1911.21	0.0849248	0	0.0496409
light	2	B	pyr10	Serine3C1C2	2TMS	2	/a(C2+1)	1772	161.549	0.00717847	1.02814e-17	0.0496409
light	2	B	pyr10	MalateC1C4	3TMSMINUSCH3	0	/a(C4+0)	161419	237662	0.932758	2.63484e-13	0.0273438
light	2	B	pyr10	MalateC1C4	3TMSMINUSCH3	1	/a(C1+1),(C3+0)	52760	9313.26	0.036552	1.07112e-14	0.0273438
light	2	B	pyr10	MalateC1C4	3TMSMINUSCH3	2	/a(C2+1),(C2+0)	29242	5320.37	0.020881	1.23565e-13	0.0273438
light	2	B	pyr10	MalateC1C4	3TMSMINUSCH3	3	/a(C3+1),(C1+0)	8086	2082.55	0.00817345	2.11324e-13	0.0273438
light	2	B	pyr10	MalateC1C4	3TMSMINUSCH3	4	/a(C4+1)	2546	416.635	0.00163518	5.19091e-17	0.0273438
light	2	B	pyr10	MalateC2C4	2TMS	0	/a(C3+0)	1126542	1.47293e+06	0.945616	0	0.026934
light	2	B	pyr10	MalateC2C4	2TMS	1	/a(C1+1),(C2+0)	267521	50960.5	0.0327164	-3.75366e-17	0.026934
light	2	B	pyr10	MalateC2C4	2TMS	2	/a(C2+1),(C1+0)	129975	26348.8	0.0169158	-9.38415e-18	0.026934
light	2	B	pyr10	MalateC2C4	2TMS	3	/a(C3+1)	26652	7400.91	0.00475135	-4.22287e-17	0.026934
light	2	B	pyr10	Aspartate3C2C4	2TMS	0	/a(C3+0)	71516	93553	0.979821	0.000886501	0.0162721
light	2	B	pyr10	Aspartate3C2C4	2TMS	1	/a(C1+1),(C2+0)	14313	0	0	-0.00434365	0.0162721
light	2	B	pyr10	Aspartate3C2C4	2TMS	2	/a(C2+1),(C1+0)	7261	1119.17	0.0117215	8.76609e-05	0.0162721
light	2	B	pyr10	Aspartate3C2C4	2TMS	3	/a(C3+1)	1648	807.546	0.00845778	-1.3247e-06	0.0162721
light	2	B	pyr10	GlutamateC2C5	2TMS	0	/a(C4+0)	411256	544390	0.855951	9.18679e-17	0.0728957
light	2	B	pyr10	GlutamateC2C5	2TMS	1	/a(C1+1),(C3+0)	102739	16669.6	0.0262098	-4.59339e-17	0.0728957
light	2	B	pyr10	GlutamateC2C5	2TMS	2	/a(C2+1),(C2+0)	86424	60530.2	0.0951724	0	0.0728957
light	2	B	pyr10	GlutamateC2C5	2TMS	3	/a(C3+1),(C1+0)	23255	9946.98	0.0156398	-6.31592e-17	0.0728957
light	2	B	pyr10	GlutamateC2C5	2TMS	4	/a(C4+1)	9928	4469.37	0.00702725	-6.603e-17	0.0728957
light	2	B	pyr10	CitrateC1C6	4TMSMINUSCH3	0	/a(C6+0)	91576	155299	0.966656	-0.000125805	0.0146104
light	2	B	pyr10	CitrateC1C6	4TMSMINUSCH3	1	/a(C1+1),(C5+0)	36529	633.294	0.00394192	0.000185292	0.0146104
light	2	B	pyr10	CitrateC1C6	4TMSMINUSCH3	2	/a(C2+1),(C4+0)	22301	3133.74	0.0195059	0.000910183	0.0146104
light	2	B	pyr10	CitrateC1C6	4TMSMINUSCH3	3	/a(C3+1),(C3+0)	5862	0	0	-0.00250114	0.0146104
light	2	B	pyr10	CitrateC1C6	4TMSMINUSCH3	4	/a(C4+1),(C2+0)	2617	923.311	0.00574712	0.000100498	0.0146104
light	2	B	pyr10	CitrateC1C6	4TMSMINUSCH3	5	/a(C5+1),(C1+0)	939	509.757	0.00317297	-2.53324e-06	0.0146104
light	2	B	pyr10	CitrateC1C6	4TMSMINUSCH3	6	/a(C6+1)	408	156.78	0.00097587	5.10108e-08	0.0146104
light	2	B	pyr10	CitrateC1C5	2TMS	0	/a(C5+0)	1622768	2.17412e+06	0.979558	3.35823e-15	0.00975616
light	2	B	pyr10	CitrateC1C5	2TMS	1	/a(C1+1),(C4+0)	368952	5413.4	0.00243903	-4.95863e-15	0.00975616
light	2	B	pyr10	CitrateC1C5	2TMS	2	/a(C2+1),(C3+0)	178143	25669.5	0.0115655	1.3774e-15	0.00975616
light	2	B	pyr10	CitrateC1C5	2TMS	3	/a(C3+1),(C2+0)	33395	6548.69	0.00295053	-2.08905e-15	0.00975616
light	2	B	pyr10	CitrateC1C5	2TMS	4	/a(C4+1),(C1+0)	12541	6828.66	0.00307668	-9.65818e-16	0.00975616
light	2	B	pyr10	CitrateC1C5	2TMS	5	/a(C5+1)	2807	911.118	0.000410507	-4.49499e-16	0.00975616
light	2	C	pyr16	PyruvateC1C3	MEOXTMSMINUSCH3	0	/a(C3+0)	35358	41688.9	0.22668	0	0.762818
light	2	C	pyr16	PyruvateC1C3	MEOXTMSMINUSCH3	1	/a(C1+1),(C2+0)	6627	2355.41	0.0128073	4.35911e-17	0.762818
light	2	C	pyr16	PyruvateC1C3	MEOXTMSMINUSCH3	2	/a(C2+1),(C1+0)	6374	1083.8	0.00589304	-1.74364e-16	0.762818
light	2	C	pyr16	PyruvateC1C3	MEOXTMSMINUSCH3	3	/a(C3+1)	118555	138783	0.75462	-1.74364e-16	0.762818
light	2	C	pyr16	AlphaalanineC2C3	TMS	0	/a(C2+0)	77580	89188.6	0.818193	1.76756e-15	0.159749
light	2	C	pyr16	AlphaalanineC2C3	TMS	1	/a(C1+1),(C1+0)	12992	4808.94	0.0441159	7.98801e-16	0.159749
light	2	C	pyr16	AlphaalanineC2C3	TMS	2	/a(C2+1)	16454	15009.3	0.137691	-1.05374e-15	0.159749
light	2	C	pyr16	GlycineC2	2TMS	0	/a(C1+0)	54841	69922.1	0.977957	1.10028e-16	0.0220428
light	2	C	pyr16	GlycineC2	2TMS	1	/a(C1+1)	11287	1576.02	0.0220428	-8.25213e-17	0.0220428
light	2	C	pyr16	SuccinateC1C4	2TMSMINUSCH3	0	/a(C4+0)	71725	94004.1	0.900806	0	0.0503425
light	2	C	pyr16	SuccinateC1C4	2TMSMINUSCH3	1	/a(C1+1),(C3+0)	15720	1395.01	0.0133678	-1.03092e-15	0.0503425
light	2	C	pyr16	SuccinateC1C4	2TMSMINUSCH3	2	/a(C2+1),(C2+0)	12820	7760.78	0.0743687	-7.49598e-15	0.0503425
light	2	C	pyr16	SuccinateC1C4	2TMSMINUSCH3	3	/a(C3+1),(C1+0)	2633	684.943	0.00656356	-1.39174e-14	0.0503425
light	2	C	pyr16	SuccinateC1C4	2TMSMINUSCH3	4	/a(C4+1)	1204	510.665	0.00489351	-4.69591e-16	0.0503425
light	2	C	pyr16	FumarateC1C4	2TMSMINUSCH3	0	/a(C4+0)	17206	22530.4	0.97302	0.000481694	0.0134284
light	2	C	pyr16	FumarateC1C4	2TMSMINUSCH3	1	/a(C1+1),(C3+0)	3821	395.133	0.0170646	0.00168353	0.0134284
light	2	C	pyr16	FumarateC1C4	2TMSMINUSCH3	2	/a(C2+1),(C2+0)	1448	0	0	-0.00891354	0.0134284
light	2	C	pyr16	FumarateC1C4	2TMSMINUSCH3	3	/a(C3+1),(C1+0)	310	69.7727	0.00301327	0.000269597	0.0134284
light	2	C	pyr16	FumarateC1C4	2TMSMINUSCH3	4	/a(C4+1)	179	159.823	0.00690226	-5.42836e-06	0.0134284
light	2	C	pyr16	Serine3C2C3	2TMS	0	/a(C2+0)	45762	59098.2	0.902806	0	0.0490938
light	2	C	pyr16	Serine3C2C3	2TMS	1	/a(C1+1),(C1+0)	13795	6297.37	0.096201	-2.82465e-17	0.0490938
light	2	C	pyr16	Serine3C2C3	2TMS	2	/a(C2+1)	4840	65.0217	0.000993296	8.47395e-17	0.0490938
light	2	C	pyr16	Serine3C1C2	2TMS	0	/a(C2+0)	25344	32816.2	0.95158	1.92735e-15	0.0289784
light	2	C	pyr16	Serine3C1C2	2TMS	1	/a(C1+1),(C1+0)	5979	1340.9	0.0388824	-1.47228e-15	0.0289784
light	2	C	pyr16	Serine3C1C2	2TMS	2	/a(C2+1)	2653	328.9	0.00953719	-3.37286e-15	0.0289784
light	2	C	pyr16	MalateC1C4	3TMSMINUSCH3	0	/a(C4+0)	167344	246385	0.966997	0.000261561	0.0194001
light	2	C	pyr16	MalateC1C4	3TMSMINUSCH3	1	/a(C1+1),(C3+0)	47876	0	0	-0.000952873	0.0194001
light	2	C	pyr16	MalateC1C4	3TMSMINUSCH3	2	/a(C2+1),(C2+0)	28488	5454.6	0.0214079	8.16993e-05	0.0194001
light	2	C	pyr16	MalateC1C4	3TMSMINUSCH3	3	/a(C3+1),(C1+0)	8010	2954.29	0.0115948	0.000216508	0.0194001
light	2	C	pyr16	MalateC1C4	3TMSMINUSCH3	4	/a(C4+1)	2077	0	0	-0.000850979	0.0194001
light	2	C	pyr16	MalateC2C4	2TMS	0	/a(C3+0)	1093093	1.42926e+06	0.955249	0	0.0214177
light	2	C	pyr16	MalateC2C4	2TMS	1	/a(C1+1),(C2+0)	254702	43221.5	0.0288871	-1.95269e-17	0.0214177
light	2	C	pyr16	MalateC2C4	2TMS	2	/a(C2+1),(C1+0)	119572	18291.4	0.0122251	-1.95269e-17	0.0214177
light	2	C	pyr16	MalateC2C4	2TMS	3	/a(C3+1)	23084	5444.2	0.00363863	-3.66129e-17	0.0214177
light	2	C	pyr16	Aspartate3C2C4	2TMS	0	/a(C3+0)	71269	93242.7	0.957689	0.000767063	0.0372405
light	2	C	pyr16	Aspartate3C2C4	2TMS	1	/a(C1+1),(C2+0)	14320	0	0	-0.00375843	0.0372405
light	2	C	pyr16	Aspartate3C2C4	2TMS	2	/a(C2+1),(C1+0)	7559	1480.89	0.0152101	7.58505e-05	0.0372405
light	2	C	pyr16	Aspartate3C2C4	2TMS	3	/a(C3+1)	3105	2638.55	0.0271004	-1.14616e-06	0.0372405
light	2	C	pyr16	GlutamateC2C5	2TMS	0	/a(C4+0)	466021	616914	0.878611	0	0.0578201
light	2	C	pyr16	GlutamateC2C5	2TMS	1	/a(C1+1),(C3+0)	114105	15926.5	0.0226825	0	0.0578201
light	2	C	pyr16	GlutamateC2C5	2TMS	2	/a(C2+1),(C2+0)	93588	63718.5	0.0907481	-2.07693e-17	0.0578201
light	2	C	pyr16	GlutamateC2C5	2TMS	3	/a(C3+1),(C1+0)	19291	3323.67	0.00473358	2.07693e-17	0.0578201
light	2	C	pyr16	GlutamateC2C5	2TMS	4	/a(C4+1)	7640	2264.59	0.00322523	1.94712e-17	0.0578201
light	2	C	pyr16	CitrateC1C6	4TMSMINUSCH3	0	/a(C6+0)	253042	427331	0.975186	0.00231837	0.00837962
light	2	C	pyr16	CitrateC1C6	4TMSMINUSCH3	1	/a(C1+1),(C5+0)	96786	0	0	-0.00605638	0.00837962
light	2	C	pyr16	CitrateC1C6	4TMSMINUSCH3	2	/a(C2+1),(C4+0)	62155	10778.5	0.0245969	0.000702143	0.00837962
light	2	C	pyr16	CitrateC1C6	4TMSMINUSCH3	3	/a(C3+1),(C3+0)	16843	0	0	-0.00134177	0.00837962
light	2	C	pyr16	CitrateC1C6	4TMSMINUSCH3	4	/a(C4+1),(C2+0)	5639	0	0	-0.000380231	0.00837962
light	2	C	pyr16	CitrateC1C6	4TMSMINUSCH3	5	/a(C5+1),(C1+0)	1310	94.9915	0.000216774	3.36299e-05	0.00837962
light	2	C	pyr16	CitrateC1C6	4TMSMINUSCH3	6	/a(C6+1)	282	0	0	-3.85939e-05	0.00837962
light	2	C	pyr16	CitrateC1C5	2TMS	0	/a(C5+0)	3857420	5.16799e+06	0.989693	2.36369e-05	0.00533354
light	2	C	pyr16	CitrateC1C5	2TMS	1	/a(C1+1),(C4+0)	866415	0	0	-0.000106152	0.00533354
light	2	C	pyr16	CitrateC1C5	2TMS	2	/a(C2+1),(C3+0)	400731	33621.9	0.00643875	2.14208e-06	0.00533354
light	2	C	pyr16	CitrateC1C5	2TMS	3	/a(C3+1),(C2+0)	70505	10925.9	0.00209237	-3.24435e-08	0.00533354
light	2	C	pyr16	CitrateC1C5	2TMS	4	/a(C4+1),(C1+0)	20238	7137.21	0.00136681	4.36905e-10	0.00533354
light	2	C	pyr16	CitrateC1C5	2TMS	5	/a(C5+1)	4788	2136.64	0.000409177	-5.42661e-12	0.00533354
light	2	D	pyr22	PyruvateC1C3	MEOXTMSMINUSCH3	0	/a(C3+0)	23794	28065.5	0.220605	3.12557e-15	0.774974
light	2	D	pyr22	PyruvateC1C3	MEOXTMSMINUSCH3	1	/a(C1+1),(C2+0)	3526	483.082	0.0037972	1.69697e-16	0.774974
light	2	D	pyr22	PyruvateC1C3	MEOXTMSMINUSCH3	2	/a(C2+1),(C1+0)	4289	721.143	0.00566844	-1.24707e-15	0.774974
light	2	D	pyr22	PyruvateC1C3	MEOXTMSMINUSCH3	3	/a(C3+1)	83621	97951	0.76993	5.05143e-16	0.774974
light	2	D	pyr22	AlphaalanineC2C3	TMS	0	/a(C2+0)	63264	72731.5	0.834806	1.01884e-15	0.143162
light	2	D	pyr22	AlphaalanineC2C3	TMS	1	/a(C1+1),(C1+0)	10493	3838.87	0.0440623	4.88194e-16	0.143162
light	2	D	pyr22	AlphaalanineC2C3	TMS	2	/a(C2+1)	11940	10553.4	0.121131	-7.85355e-16	0.143162
light	2	D	pyr22	GlycineC2	2TMS	0	/a(C1+0)	51050	65084.5	0.972106	1.17599e-16	0.0278942
light	2	D	pyr22	GlycineC2	2TMS	1	/a(C1+1)	10821	1867.58	0.0278942	-1.17599e-16	0.0278942
light	2	D	pyr22	SuccinateC1C4	2TMSMINUSCH3	0	/a(C4+0)	29749	38993.7	0.901307	5.51298e-14	0.0524397
light	2	D	pyr22	SuccinateC1C4	2TMSMINUSCH3	1	/a(C1+1),(C3+0)	6208	161.944	0.0037432	1.36139e-14	0.0524397
light	2	D	pyr22	SuccinateC1C4	2TMSMINUSCH3	2	/a(C2+1),(C2+0)	5552	3603.79	0.0832986	1.65221e-14	0.0524397
light	2	D	pyr22	SuccinateC1C4	2TMSMINUSCH3	3	/a(C3+1),(C1+0)	1137	310.858	0.00718522	-1.66538e-14	0.0524397
light	2	D	pyr22	SuccinateC1C4	2TMSMINUSCH3	4	/a(C4+1)	511	193.203	0.00446572	-2.73608e-14	0.0524397
light	2	D	pyr22	FumarateC1C4	2TMSMINUSCH3	0	/a(C4+0)	15174	19875.7	0.918361	-3.91376e-05	0.0356757
light	2	D	pyr22	FumarateC1C4	2TMSMINUSCH3	1	/a(C1+1),(C3+0)	3929	1112.25	0.0513915	0.000144425	0.0356757
light	2	D	pyr22	FumarateC1C4	2TMSMINUSCH3	2	/a(C2+1),(C2+0)	1825	321.15	0.0148388	0.000455835	0.0356757
light	2	D	pyr22	FumarateC1C4	2TMSMINUSCH3	3	/a(C3+1),(C1+0)	269	0	0	-0.00257194	0.0356757
light	2	D	pyr22	FumarateC1C4	2TMSMINUSCH3	4	/a(C4+1)	329	333.478	0.0154084	0.000103219	0.0356757
light	2	D	pyr22	Serine3C2C3	2TMS	0	/a(C2+0)	70231	90736.2	0.94188	2.37462e-05	0.0290599
light	2	D	pyr22	Serine3C2C3	2TMS	1	/a(C1+1),(C1+0)	18031	5598.98	0.0581198	8.89211e-05	0.0290599
light	2	D	pyr22	Serine3C2C3	2TMS	2	/a(C2+1)	6725	0	0	-0.000482988	0.0290599
light	2	D	pyr22	Serine3C1C2	2TMS	0	/a(C2+0)	32602	42195.2	0.918224	1.42104e-13	0.0426135
light	2	D	pyr22	Serine3C1C2	2TMS	1	/a(C1+1),(C1+0)	9135	3599.31	0.0783257	-1.59726e-14	0.0426135
light	2	D	pyr22	Serine3C1C2	2TMS	2	/a(C2+1)	3474	158.567	0.00345062	-3.5174e-14	0.0426135
light	2	D	pyr22	MalateC1C4	3TMSMINUSCH3	0	/a(C4+0)	127350	187539	0.958069	-7.1016e-06	0.0175628
light	2	D	pyr22	MalateC1C4	3TMSMINUSCH3	1	/a(C1+1),(C3+0)	39211	3838	0.019607	-8.13542e-05	0.0175628
light	2	D	pyr22	MalateC1C4	3TMSMINUSCH3	2	/a(C2+1),(C2+0)	21757	3195.86	0.0163265	0.000205186	0.0175628
light	2	D	pyr22	MalateC1C4	3TMSMINUSCH3	3	/a(C3+1),(C1+0)	5659	1173.89	0.00599701	0.000706287	0.0175628
light	2	D	pyr22	MalateC1C4	3TMSMINUSCH3	4	/a(C4+1)	996	0	0	-0.00277243	0.0175628
light	2	D	pyr22	MalateC2C4	2TMS	0	/a(C3+0)	825758	1.07977e+06	0.970514	-1.04937e-16	0.0123443
light	2	D	pyr22	MalateC2C4	2TMS	1	/a(C1+1),(C2+0)	188068	27197.8	0.0244458	-2.62342e-17	0.0123443
light	2	D	pyr22	MalateC2C4	2TMS	2	/a(C2+1),(C1+0)	81047	2820.2	0.00253484	-2.62342e-17	0.0123443
light	2	D	pyr22	MalateC2C4	2TMS	3	/a(C3+1)	14511	2787.9	0.00250581	-3.27928e-18	0.0123443
light	2	D	pyr22	Aspartate3C2C4	2TMS	0	/a(C3+0)	65042	84974.9	0.967957	0.00184389	0.026679
light	2	D	pyr22	Aspartate3C2C4	2TMS	1	/a(C1+1),(C2+0)	12598	0	0	-0.00903465	0.026679
light	2	D	pyr22	Aspartate3C2C4	2TMS	2	/a(C2+1),(C1+0)	6923	1412.7	0.0160922	0.000182332	0.026679
light	2	D	pyr22	Aspartate3C2C4	2TMS	3	/a(C3+1)	2066	1400.29	0.0159508	-2.75522e-06	0.026679
[truncated: 690 more rows]
