# Supplementary material for: Validation of carbon isotopologue distribution measurements by GC-MS and application to 13C-metabolic flux analysis of the tricarboxylic acid cycle in Brassica napus leaves
Source: Front Plant Sci. 2023 Jan 10;13:885051. doi: 10.3389/fpls.2022.885051 (PMC9871494; doi:10.3389/fpls.2022.885051)
Supplement: Supplementary file 5 [file Table_3.xlsx]

## Sheet: 13Cpyruvate_poolsize
Table S3. Metabolite pool sizes from the U-13C-pyruvate experiment, expressed in µmol.g-1DW
condition	time	replicate	AlphaAlanine	Aspartate	Citrate	Fumarate	Glutamate	Glycine	Malate	Pyruvate	Serine	Succinate
light	0	A	1.61711	6.79228	3.62831	0.0235888	12.3039	0.0838125	4.85559	0.18704	4.14611	1.39838
light	0.5	A	1.51174	2.40865	4.14406	0.0936757	11.5476	0.311342	6.21558	1.95093	1.73954	1.66659
light	1	A	1.24375	2.27635	3.30027	0.170782	10.5932	0.193294	4.90387	1.52547	1.11811	1.89586
light	2	A	1.22235	2.89312	1.896	0.392332	10.8004	0.318875	5.95633	1.95804	1.1703	2.08263
light	4	A	1.04939	2.81837	5.15769	0.16741	10.0009	0.241548	10.3966	1.52124	1.38749	1.8905
light	6	A	1.3894	3.93462	4.59695	0.266437	13.1845	0.197701	11.1016	1.44402	1.79486	1.77695
light	0	B	1.22951	4.3949	3.08755	0.100823	6.73994	0.0455107	5.80691	0.145313	3.64071	0.841723
light	0.5	B	0.984993	1.22435	2.82211	0.0792159	7.28513	0.489895	6.31427	1.52844	2.07141	1.18508
light	1	B	1.02075	1.16297	2.38585	0.18939	6.73106	0.337542	5.75789	1.49777	1.45505	1.18003
light	2	B	1.007	1.93235	2.27577	0.314833	8.52653	0.3021	8.19073	1.42455	1.34405	1.34495
light	4	B	0.985022	2.31352	2.40637	0.148366	9.985	0.328199	6.49131	1.47902	1.85912	1.33265
light	6	B	1.01541	3.10106	3.58323	0.250457	11.6172	0.298002	12.5457	1.55611	2.45601	1.39557
light	0	C	1.61525	4.8357	5.82432	0.048588	9.6004	0.0462479	5.13559	0.106163	4.01306	0.835908
light	0.5	C	1.17512	1.94142	3.52416	0.105085	9.15494	0.403462	4.28856	1.16533	2.67439	1.07074
light	1	C	1.11091	1.82674	3.96479	0.0730626	9.4238	0.278989	5.49847	1.31996	1.83289	1.14508
light	2	C	1.00067	1.83837	5.26799	0.184263	9.05321	0.262666	8.0227	1.14922	1.33138	1.47682
light	4	C	0.865357	2.33673	3.59315	0.0824109	10.3034	0.258943	5.55574	1.22808	1.83191	1.31292
light	6	C	0.947923	2.72657	5.27675	0.191796	10.7703	0.158968	8.62766	1.06105	2.00544	1.33005
light	0	D	2.25782	3.71452	2.40623	0.0876061	8.17489	0.0532517	4.7244	0.140112	6.43076	0.511079
light	0.5	D	1.35423	1.74815	4.31954	0.171773	9.14936	0.471716	9.39277	1.38184	5.315	0.807498
light	1	D	1.46345	1.85199	3.07401	0.122543	9.46421	0.372225	6.22435	1.25611	3.99044	0.75929
light	2	D	1.30274	2.04089	2.84026	0.124858	9.24385	0.325149	6.53656	1.33604	2.31107	0.92034
light	4	D	1.08108	2.01575	1.78106	0.297922	9.19652	0.326338	5.51262	1.46719	2.41289	0.880275
light	6	D	1.09395	2.59487	2.85373	0.0855108	11.0821	0.377279	7.32333	1.22745	3.44947	0.808018
dark	0	A	1.61711	6.79228	3.62831	0.0235888	12.3039	0.0838125	4.85559	0.18704	4.14611	1.39838
dark	0.5	A	1.1262	4.7431	5.64412	0.185222	12.2714	NA	7.81016	1.51705	1.98891	1.92679
dark	1	A	1.17317	4.61519	5.65329	0.180983	11.6107	NA	7.84565	1.61052	1.6997	2.29716
dark	2	A	0.95878	4.25483	3.74398	0.142195	9.46317	NA	5.68129	1.40927	1.51048	2.81331
dark	4	A	0.99416	4.22893	2.90913	0.330921	10.3061	NA	6.68767	1.67076	2.06713	2.69571
dark	6	A	1.29034	6.21075	8.23224	0.242513	13.9034	NA	10.4891	1.46396	3.44473	3.1595
dark	0	B	1.22951	4.3949	3.08755	0.100823	6.73994	0.0455107	5.80691	0.145313	3.64071	0.841723
dark	0.5	B	1.05916	3.89923	3.54241	0.173413	9.37846	NA	8.93729	1.68561	2.441	1.4055
dark	1	B	0.966379	3.42775	2.96349	0.154149	8.68962	NA	6.31951	1.75431	1.77401	1.60959
dark	2	B	0.962853	4.27068	4.92607	0.239957	9.28062	NA	10.8971	1.19849	1.7641	2.22842
dark	4	B	0.97949	4.34399	3.61282	0.15851	10.6692	NA	7.17978	1.1076	2.42142	2.33551
dark	6	B	1.13668	4.79681	2.4174	0.348379	11.7082	NA	6.44309	1.1736	3.33554	2.33992
dark	0	C	1.61525	4.8357	5.82432	0.048588	9.6004	0.0462479	5.13559	0.106163	4.01306	0.835908
dark	0.5	C	1.21014	3.79688	3.04357	0.165986	7.86539	NA	4.63861	1.12272	3.07843	1.38042
dark	1	C	1.01614	3.5712	4.40009	0.0454847	8.63679	NA	4.77045	1.10154	2.10996	1.51607
dark	2	C	0.997019	3.41858	9.70276	0.06702	7.68711	NA	9.18838	1.02755	1.8703	2.40605
dark	4	C	1.04128	3.69215	3.42968	0.240307	9.3394	NA	4.47624	1.3165	1.79937	2.28196
dark	6	C	1.24866	4.0476	4.03236	0.060399	10.5372	NA	3.79687	0.891444	2.87233	1.84355
dark	0	D	2.25782	3.71452	2.40623	0.0876061	8.17489	0.0532517	4.7244	0.140112	6.43076	0.511079
dark	0.5	D	1.68135	4.64139	3.30546	0.186794	9.86147	NA	6.45918	1.20964	4.90469	1.07448
dark	1	D	1.33441	3.96645	3.95518	0.0943133	9.48815	NA	7.79712	1.29571	4.50339	1.24477
dark	2	D	1.33524	4.24092	3.52296	0.209422	9.32205	NA	8.4234	1.21386	3.13539	1.5976
dark	4	D	1.18418	3.77538	3.74626	0.197304	9.39725	NA	7.96897	1.15687	3.00417	1.53315
dark	6	D	1.33115	4.44041	3.58467	0.122989	10.5717	NA	7.2534	1.04947	3.60036	1.35539
