# Supplementary material for: Validation of carbon isotopologue distribution measurements by GC-MS and application to 13C-metabolic flux analysis of the tricarboxylic acid cycle in Brassica napus leaves
Source: Front Plant Sci. 2023 Jan 10;13:885051. doi: 10.3389/fpls.2022.885051 (PMC9871494; doi:10.3389/fpls.2022.885051)
Supplement: Supplementary file 6 [file Table_4.xlsx]

## Sheet: 13Cpyruvate_poolsize
Table S4. Statistical analysis of the isotopic steady-state for mean 13C enrichment. For each fragment and each condition (light/dark), similar letters indicate groups that were not statistically separated by a one-way ANOVA followed by post-hoc Tukey HSD test (p < 0,05).
condition	metabolite	0	0.5	1	2	4	6
light	Alphaalanine_2TMS_C2C3	a	b	bc	cd	de	e
light	Aspartate_3TMS_C2C4	a	ab	abc	bcd	cd	d
light	Citrate_4TMS_C1C5	a	a	ab	ab	bc	c
light	Citrate_4TMS_C1C6	ab	b	ab	ab	bc	c
light	Fumarate_2TMS_C1C4	a	a	a	a	a	a
light	Glutamate_3TMS_C2C5	a	ab	bc	c	d	d
light	Glycine_3TMS_C2	a	ab	b	ab	b	b
light	Malate_3TMS_C1C4	a	a	a	a	b	b
light	Malate_3TMS_C2C4	a	a	a	a	b	b
light	Pyruvate_MEOXTMS_C1C3	a	bc	b	bc	c	c
light	Serine_3TMS_C1C2	a	ab	ab	b	ab	ab
light	Serine_3TMS_C2C3	a	ab	c	c	bc	bc
light	Succinate_2TMS_C1C4	a	a	ab	b	c	d
dark	Alphaalanine_2TMS_C2C3	a	b	b	bc	c	c
dark	Aspartate_3TMS_C2C4	a	ab	bc	cd	de	e
dark	Citrate_4TMS_C1C5	a	a	a	ab	bc	c
dark	Citrate_4TMS_C1C6	a	ab	ab	ab	bc	c
dark	Fumarate_2TMS_C1C4	a	a	a	a	a	b
dark	Glutamate_3TMS_C2C5	a	b	bc	c	d	d
dark	Glycine_3TMS_C2	a	a	a	a	a	a
dark	Malate_3TMS_C1C4	a	a	a	a	b	b
dark	Malate_3TMS_C2C4	a	a	a	ab	b	c
dark	Pyruvate_MEOXTMS_C1C3	a	bc	bc	b	bc	c
dark	Serine_3TMS_C1C2	a	a	a	a	a	a
dark	Serine_3TMS_C2C3	a	a	a	a	a	a
dark	Succinate_2TMS_C1C4	a	ab	bc	c	d	e
