# Supplementary material for: Validation of carbon isotopologue distribution measurements by GC-MS and application to 13C-metabolic flux analysis of the tricarboxylic acid cycle in Brassica napus leaves
Source: Front Plant Sci. 2023 Jan 10;13:885051. doi: 10.3389/fpls.2022.885051 (PMC9871494; doi:10.3389/fpls.2022.885051)
Supplement: Supplementary file 7 [file Table_5.xlsx]

## Sheet: 13Cpyruvate_poolsize
Table S5. Statistical analysis of the metabolic steady-state from metabolite pool sizes. For each metabolite and each condition (light/dark), similar letters indicate groups that were not statistically separated by a one-way ANOVA followed by post-hoc Tukey HSD test (p < 0,05),
condition	metabolite	0	0.5	1	2	4	6
light	AlphaAlanine	a	ab	ab	b	b	b
light	Aspartate	a	b	b	b	b	b
light	Citrate	a	a	a	a	a	a
light	Fumarate	a	ab	ab	b	ab	ab
light	Glutamate	a	a	a	a	a	a
light	Glycine	a	b	bc	bc	bc	c
light	Malate	a	a	ab	ab	ab	b
light	Pyruvate	a	b	b	b	b	b
light	Serine	a	ab	b	b	b	ab
light	Succinate	a	a	a	a	a	a
dark	AlphaAlanine	a	ab	b	b	b	ab
dark	Aspartate	a	a	a	a	a	a
dark	Citrate	a	a	a	a	a	a
dark	Fumarate	a	ab	ab	ab	b	ab
dark	Glutamate	a	a	a	a	a	a
dark	Glycine
dark	Malate	a	a	a	a	a	a
dark	Pyruvate	a	b	b	b	b	b
dark	Serine	a	ab	ab	b	b	ab
dark	Succinate	a	ab	ab	b	b	b
